# Supplementary material for: Meta-analysis of heterogeneous Down Syndrome data reveals consistent genome-wide dosage effects related to neurological processes
Source: BMC Genomics. 2011 May 11;12:229. doi: 10.1186/1471-2164-12-229 (PMC3110572; doi:10.1186/1471-2164-12-229)
Supplement: Additional file 1 — Supplementary tables. Table S1. Data sources used for meta-analysis. Table S2. The 324 candidate genes detected in the meta-analysis study. Table S3. Transcription factors and associated GO terms. Table S4. Cross-validation studies. Table S5. Functional annotation of novel candidates. Table S6. Fold-changes and qualitative data. Table S7. Human and mouse data overlap. Table S8. DS genes derived from meta-analysis of human data. Table S9. DS genes derived from meta-analysis of mouse data. [file 1471-2164-12-229-S1.XLS]

## Sheet: SuppTable1
Supplementary Table 1. Data sources used for meta-analysis
PMID	Author	Year	Study Type	Species	N_genes	Grouping	Tissue	Stage
						Classification			Number of final studies
11566219	Dierssen M	2001	Review	Homo Sapiens	9	Review_HS	Not_Eval	Not_Eval	1
11690624	Antonarakis SE	2001	Review	Homo Sapiens	2; 9	Review_HS; Review_MM	Not_Eval	Not_Eval	2
11830189	Miller RJ	2002	Review	Homo Sapiens	4	Review_HS	Not_Eval	Not_Eval	1
15355596	Gardiner K	2004	Review	Homo Sapiens	38	Review_HS	Not_Eval	Not_Eval	1
16502135	Gardiner K	2006	Review	Homo Sapiens	29	Review_HS	Not_Eval	Not_Eval	1
16596169	Roper RJ	2006	Review	Homo Sapiens	4	Review_HS	Not_Eval	Not_Eval	1
16738647	Epstein CJ	2006	Review	Homo Sapiens	3	Review_HS	Not_Eval	Not_Eval	1
17408845	Moldrich RX	2007	Review	Mus Musculus	10	Review_MM	Not_Eval	Not_Eval	1
17897742	Rachidi M	2007	Review	Homo Sapiens	43	Review_HS	Not_Eval	Not_Eval	1
17910086	Patterson D	2007	Review	Homo Sapiens	9	Review_HS	Not_Eval	Not_Eval	1
19526251	Patterson D	2009	Review	Homo Sapiens	45	Review_HS	Not_Eval	Not_Eval	1
Qualitative data		Number of Reviews		11			Number of studies		2
11116095	Chrast R	2000	SAGE	Mus Musculus	190	SAGE_MM	BRAIN	Post-Natal	1
18356936	Sommer CA	2008	SAGE	Homo Sapiens	166	SAGE_HS	BLOOD	Post-Natal	1
Qualitative data		Number of Experiments		2			Number of studies		2
11879646	Busciglio J	2002	Semi-Quantitative	Homo Sapiens	5	DR_HS_B	BRAIN	Embrionic	1
11923422	Dorsey SG	2002	Semi-Quantitative	Mus Musculus	9	W_MM_B	BRAIN	Embrionic	1
14738882	Lange AW	2004	Semi-Quantitative	Mus Musculus	7	DR_MM_H	HEART	Embrionic	1
15221505	Ferrando-Miguel R	2004	Semi-Quantitative	Homo Sapiens	8	W_HS_B	BRAIN	Embrionic	1
15607120	O'Leary DA	2004	Semi-Quantitative	Mus Musculus	14	W_MM_F	FIBROBLASTS	Not_Eval	1
15745955	Helguera P	2005	Semi-Quantitative	Homo Sapiens	10	W_HS_B	BRAIN	Adult	1
15869949	Seo H	2005	Semi-Quantitative	Mus Musculus	5	DR_MM_B	BRAIN	Adult	1
16126912	Fischer DF	2005	Semi-Quantitative	Homo Sapiens	7	W_HS_B	BRAIN	Adult	1
16233978	Imamoglu N	2006	Semi-Quantitative	Homo Sapiens	2	DR_HS_L	BLOOD	Adult	1
16242644	Ferrer I	2005	Semi-Quantitative	Homo Sapiens	3; 3	W_HS_B; W_MM_B	BRAIN	Adult	2
16274669	Ichinohe A	2005	Semi-Quantitative	Homo Sapiens	2	W_HS_B	BRAIN	Adult	1
16891409	Shukkur EA	2006	Semi-Quantitative	Mus Musculus	5	W_MM_B	BRAIN	Embrionic	1
16941497	Opazo P	2006	Semi-Quantitative	Mus Musculus	2	W_MM_B	BRAIN	Embrionic	1
16554754	Arron JR	2006	Semi-Quantitative	Mus Musculus	5; 7	Math_MM; Math_HS	Not_Eval	Not_Eval	2
19458618	Baeck KH	2009	Semi-Quantitative	Mus Musculus	3	W_MM_D	BLOOD	Embrionic	1
19328224	Ramakrishna N	2009	Semi-Quantitative	Mus Musculus	5	W_MM_B	BRAIN	Adult	1
19218269	Lepagnol-Bestel AM	2009	Semi-Quantitative	Mus Musculus	7	W_MM_B	BRAIN	Embronic	1
18509201	Liu F	2008	Semi-Quantitative	Mus Musculus	5; 5	W_MM_B; W-HS_B	BRAIN	Adult	2
Qualitative data		Number of Experiments		18			Number of studies		10
TOTAL QUALITATIVE DATA				31					14
14596856	Engidawork E	2003	Quantitative	Homo Sapiens	107; 116	real-time PCR	BLOOD; HEART	Adult	2
17531092	Sultan M	2007	Quantitative	Mus Musculus (Ts65Dn)	40	real-time PCR	BRAIN	Adult	3
17668376	Pradini P	2007	Quantitative	Homo Sapiens	44	MALDI	BRAIN	Post-Natal	1
15231743	Lyle R	2004	Quantitative	Mus Musculus (Ts65Dn)	´	real-time PCR	Different Tissues	Post-Natal; Adult	10
19453946	Fernandez F	2009	Quantitative	Mus Musculus (Ts65Dn)	330	MASS	BRAIN	Adult	2
Quantitiative Tec. data		Number of Experiments		5			Number of studies		18
18253026	Altug-Teber O	2008	Quantitative	Homo Sapiens	18394	Affymetrix	WHOLE	Embrionic	2
15138197	Amano K	2004	Quantitative	Mus Musculus (Ts1Cje)	6817;5312	Affymetrix	BRAIN	Post-Natal	2
15590701	Dauphinot L	2004	Quantitative	Mus Musculus (Ts1Cje)	6817	Affymetrix	BRAIN	Post-Natal	3
17950572	Lockestone HE	2007	Quantitative	Homo Sapiens	18394	Affymetrix	BRAIN	Adult	1
16179473	O'Doherty A	2005	Quantitative	Mus Musculus (Tc1)	11899	Affymetrix	WHOLE	Embrionic	1
16420667	Mao R	2005	Quantitative	Homo Sapiens	11899	Affymetrix	BRAIN; HEART	Embrionic	4
GSE9762	Prevesner	2007	Quantitative	Homo Sapiens	18394	Affymetrix	SKIN	---	1
19474297	Slonim DK	2009	Quantitative	Homo Sapiens	18394	Affymetrix	WHOLE	Embrionic	1
18771760	Canzonetta C	2008	Quantitative	Mus Musculus (Ts+HSA21)	6817	Affymetrix	WHOLE	Embrionic	1
Microarray data		Number of Experiments		9			Number of studies		16
TOTAL QUANTITATIVE DATA				14					34
Number of TOTAL Experiments/Papers				45			Number of total studies		48
a: HS is refered to Homo Sapiens, MM is refered to Mus Musculus, W is refered to Western blot Analysis, DR is refered to direct methods for protein detection and enzyme catalyzation, Math is refered to Math Modelling, B is refered to brain tissue, H is refered to heart tissue, L is refered to blood tissue
b: Not_Eval is not evaluated tissue or developmental stage in that paper
c: Two studies were considered from this tissue and developmental stage
d: Three studies were considered from this tissue and developmental stage

## Sheet: SuppTable2
Supplementary Table 2. The 324 candidate genes detected in the meta-analysis study
Ensembl	HUGO	Score	Entropy	Chromosome	Start_position	End_position	Band	CNV	description
ENSG00000154734	ADAMTS1	18.487	4.083	chr21	28208606	28217728	q21.3		A disintegrin and metalloproteinase with thrombospondin motifs 1 Precursor (ADAMTS-1)(ADAM-TS 1)(ADAM-TS1)(EC 3.4.24.-)(METH-1) [Source:UniProtKB/Swiss-Prot;Acc:Q9UHI8]
ENSG00000159228	CBR1	17.518	4.509	chr21	37442239	37445464	q22.12		Carbonyl reductase [NADPH] 1 (EC 1.1.1.184)(NADPH-dependent carbonyl reductase 1)(Prostaglandin-E(2) 9-reductase)(EC 1.1.1.189)(Prostaglandin 9-ketoreductase)(15-hydroxyprostaglandin dehydrogenase [NADP+])(EC 1.1.1.197) [Source:UniProtKB/Swiss-Prot;Acc:P16152]
ENSG00000159140	SON	15.92	4.712	chr21	34914924	34949812	q22.11		SON protein (SON3)(Negative regulatory element-binding protein)(NRE-binding protein)(DBP-5)(Bax antagonist selected in saccharomyces 1)(BASS1) [Source:UniProtKB/Swiss-Prot;Acc:P18583]
ENSG00000142168	SOD1	15.817	4.372	chr21	33031935	33041244	q22.11		Superoxide dismutase [Cu-Zn] (EC 1.15.1.1) [Source:UniProtKB/Swiss-Prot;Acc:P00441]
ENSG00000182670	TTC3L ; TTC3	15.637	4.542	chr21	38445526	38575413	q22.13		Tetratricopeptide repeat protein 3 (TPR repeat protein 3)(TPR repeat protein D)(RING finger protein 105)(Protein DCRR1) [Source:UniProtKB/Swiss-Prot;Acc:P53804]
ENSG00000142192	APP	15.489	4.412	chr21	27252861	27543446	q21.3		Amyloid beta A4 protein Precursor (Alzheimer disease amyloid protein)(ABPP)(APPI)(APP)(PreA4)(Cerebral vascular amyloid peptide)(CVAP)(Protease nexin-II)(PN-II) [Contains Soluble APP-alpha(S-APP-alpha);Soluble APP-beta(S-APP-beta);C99;Beta-amyloid protein 42(Beta-APP42);Beta-amyloid protein 40(Beta-APP40);C83;P3(42);P3(40);Gamma-secretase C-terminal fragment 59(Gamma-CTF(59))(Amyloid intracellula…
ENSG00000159128	IFNGR2	15.006	4.64	chr21	34757299	34851655	q22.11		Interferon-gamma receptor beta chain Precursor (Interferon-gamma receptor accessory factor 1)(AF-1)(Interferon-gamma transducer 1) [Source:UniProtKB/Swiss-Prot;Acc:P38484]
ENSG00000182240	BACE2	14.156	4.14	chr21	42539728	42648524	q22.2		Beta-secretase 2 Precursor (EC 3.4.23.45)(Beta-site APP-cleaving enzyme 2)(Aspartyl protease 1)(Asp 1)(ASP1)(Membrane-associated aspartic protease 1)(Memapsin-1)(Aspartic-like protease 56 kDa)(Down region aspartic protease) [Source:UniProtKB/Swiss-Prot;Acc:Q9Y5Z0]
ENSG00000156256	USP16	13.713	4.378	chr21	30396950	30426809	q21.3		Ubiquitin carboxyl-terminal hydrolase 16 (EC 3.1.2.15)(Ubiquitin thioesterase 16)(Ubiquitin-specific-processing protease 16)(Deubiquitinating enzyme 16)(Ubiquitin-processing protease UBP-M) [Source:UniProtKB/Swiss-Prot;Acc:Q9Y5T5]
ENSG00000159131	GART	13.57	4.564	chr21	34870940	34915797	q22.11		Trifunctional purine biosynthetic protein adenosine-3 [Includes Phosphoribosylamine--glycine ligase(EC 6.3.4.13)(Glycinamide ribonucleotide synthetase)(GARS)(Phosphoribosylglycinamide synthetase);Phosphoribosylformylglycinamidine cyclo-ligase(EC 6.3.3.1)(Phosphoribosyl-aminoimidazole synthetase)(AIR synthase)(AIRS);Phosphoribosylglycinamide formyltransferase(EC 2.1.2.2)(5'-phosphoribosylglycinami…
ENSG00000157540	DYRK1A	13.163	4.405	chr21	38739236	38887680	q22.13		Dual specificity tyrosine-phosphorylation-regulated kinase 1A (EC 2.7.12.1)(Protein kinase minibrain homolog)(MNBH)(hMNB)(HP86)(Dual specificity YAK1-related kinase) [Source:UniProtKB/Swiss-Prot;Acc:Q13627]
ENSG00000157557	ETS2	13.088	4.44	chr21	40177231	40196879	q22.2		Protein C-ets-2 [Source:UniProtKB/Swiss-Prot;Acc:P15036]
ENSG00000159231	CBR3	12.185	3.954	chr21	37507210	37518864	q22.12	YES	Carbonyl reductase [NADPH] 3 (EC 1.1.1.184)(NADPH-dependent carbonyl reductase 3) [Source:UniProtKB/Swiss-Prot;Acc:O75828]
ENSG00000159082	SYNJ1	11.88	4.284	chr21	33997269	34100359	q22.11		Synaptojanin-1 (EC 3.1.3.36)(Synaptic inositol-1,4,5-trisphosphate 5-phosphatase 1) [Source:UniProtKB/Swiss-Prot;Acc:O43426]
ENSG00000142188	TMEM50B	11.516	3.803	chr21	34804792	34853499	q22.11	YES	Transmembrane protein 50B (HCV p7-trans-regulated protein 3) [Source:UniProtKB/Swiss-Prot;Acc:P56557]
ENSG00000159110	IFNAR2	11.28	4.36	chr21	34602206	34656082	q22.11		Interferon-alpha/beta receptor beta chain Precursor (Interferon alpha/beta receptor 2)(IFN-alpha-REC)(Type I interferon receptor)(IFN-R) [Source:UniProtKB/Swiss-Prot;Acc:P48551]
ENSG00000157538	DSCR3	11.254	4.316	chr21	38591910	38640262	q22.13		Down syndrome critical region protein 3 (Down syndrome critical region protein A) [Source:UniProtKB/Swiss-Prot;Acc:O14972]
ENSG00000157601	MX1	10.976	3.545	chr21	42792231	42831141	q22.3		Interferon-induced GTP-binding protein Mx1 (Myxovirus resistance protein 1)(Interferon-regulated resistance GTP-binding protein MxA)(Interferon-induced protein p78)(IFI-78K) [Source:UniProtKB/Swiss-Prot;Acc:P20591]
ENSG00000159267	HLCS	10.764	4.183	chr21	38123493	38362536	q22.13	YES	Biotin--protein ligase (EC 6.3.4.-)(Biotin apo-protein ligase) [Includes Biotin--[methylmalonyl-CoA-carboxytransferase] ligase(EC 6.3.4.9);Biotin--[propionyl-CoA-carboxylase [ATP-hydrolyzing]] ligase(EC 6.3.4.10)(Holocarboxylase synthetase)(HCS);Biotin--[methylcrotonoyl-CoA-carboxylase] ligase(EC 6.3.4.11);Biotin--[acetyl-CoA-carboxylase] ligase(EC 6.3.4.15)] [Source:UniProtKB/Swiss-Prot;Acc:P507…
ENSG00000159200	RCAN1	10.719	3.356	chr21	35885440	35987441	q22.12		Calcipressin-1 (Regulator of calcineurin 1)(Down syndrome critical region protein 1)(Myocyte-enriched calcineurin-interacting protein 1)(MCIP1)(Adapt78) [Source:UniProtKB/Swiss-Prot;Acc:P53805]
ENSG00000159147	DONSON	10.435	4.295	chr21	34947783	34961014	q22.11		Protein downstream neighbor of Son (B17) [Source:UniProtKB/Swiss-Prot;Acc:Q9NYP3]
ENSG00000156261	CCT8	10.361	4.56	chr21	30428126	30446118	q21.3		T-complex protein 1 subunit theta (TCP-1-theta)(CCT-theta)(Renal carcinoma antigen NY-REN-15) [Source:UniProtKB/Swiss-Prot;Acc:P50990]
ENSG00000183486	MX2	10.179	3.598	chr21	42733870	42781317	q22.3		Interferon-induced GTP-binding protein Mx2 (Myxovirus resistance protein 2)(Interferon-regulated resistance GTP-binding protein MxB)(p78-related protein) [Source:UniProtKB/Swiss-Prot;Acc:P20592]
ENSG00000154727	GABPA	9.936	4.032	chr21	27106881	27144771	q21.3		GA-binding protein alpha chain (GABP subunit alpha)(Transcription factor E4TF1-60)(Nuclear respiratory factor 2 subunit alpha) [Source:UniProtKB/Swiss-Prot;Acc:Q06546]
ENSG00000160200	CBS	9.284	3.907	chr21	44473301	44497053	q22.3		Cystathionine beta-synthase (EC 4.2.1.22)(Serine sulfhydrase)(Beta-thionase) [Source:UniProtKB/Swiss-Prot;Acc:P35520]
ENSG00000159216	RUNX1	9.129	3.783	chr21	36160098	37357047	q22.12		Runt-related transcription factor 1 (Core-binding factor subunit alpha-2)(CBF-alpha-2)(Acute myeloid leukemia 1 protein)(Oncogene AML-1)(Polyomavirus enhancer-binding protein 2 alpha B subunit)(PEBP2-alpha B)(PEA2-alpha B)(SL3-3 enhancer factor 1 alpha B subunit)(SL3/AKV core-binding factor alpha B subunit) [Source:UniProtKB/Swiss-Prot;Acc:Q01196]
ENSG00000183527	PSMG1	8.903	3.733	chr21	40546695	40555777	q22.2		Proteasome assembly chaperone 1 (PAC-1)(Down syndrome critical region protein 2)(Chromosome 21 leucine-rich protein)(C21-LRP) [Source:UniProtKB/Swiss-Prot;Acc:O95456]
ENSG00000182093	WRB	8.837	4.149	chr21	40752170	40800454	q22.2		Tryptophan-rich protein (Congenital heart disease 5 protein) [Source:UniProtKB/Swiss-Prot;Acc:O00258]
ENSG00000117289	TXNIP	8.79	3.281	chr1	145438469	145442635	q21.1	YES	Thioredoxin-interacting protein (Vitamin D3 up-regulated protein 1)(Thioredoxin-binding protein 2) [Source:UniProtKB/Swiss-Prot;Acc:Q9H3M7]
ENSG00000154736	ADAMTS5	8.746	4.221	chr21	28290231	28338832	q21.3		A disintegrin and metalloproteinase with thrombospondin motifs 5 Precursor (ADAMTS-5)(ADAM-TS 5)(ADAM-TS5)(EC 3.4.24.-)(Aggrecanase-2)(ADMP-2)(A disintegrin and metalloproteinase with thrombospondin motifs 11)(ADAMTS-11)(ADAM-TS 11) [Source:UniProtKB/Swiss-Prot;Acc:Q9UNA0]
ENSG00000159197	KCNE2	8.654	3.66	chr21	35736323	35743440	q22.11	YES	Potassium voltage-gated channel subfamily E member 2 (Minimum potassium ion channel-related peptide 1)(Potassium channel subunit beta MiRP1)(MinK-related peptide 1) [Source:UniProtKB/Swiss-Prot;Acc:Q9Y6J6]
ENSG00000185808	PIGP	8.612	3.343	chr21	38435146	38445470	q22.13		Phosphatidylinositol N-acetylglucosaminyltransferase subunit P (EC 2.4.1.198)(Phosphatidylinositol-glycan biosynthesis class P protein)(PIG-P)(Down syndrome critical region protein 5)(Down syndrome critical region protein C) [Source:UniProtKB/Swiss-Prot;Acc:P57054]
ENSG00000154640	BTG3	8.433	3.397	chr21	18965971	18985265	q21.1		Protein BTG3 (BTG family member 3)(Protein Tob5)(Abundant in neuroepithelium area protein) [Source:UniProtKB/Swiss-Prot;Acc:Q14201]
ENSG00000133110	POSTN	8.301	2.437	chr13	38136722	38172981	q13.3	YES	Periostin Precursor (PN)(Osteoblast-specific factor 2)(OSF-2) [Source:UniProtKB/Swiss-Prot;Acc:Q15063]
ENSG00000156273	BACH1	8.254	4.114	chr21	30671192	31003071	q21.3		Transcription regulator protein BACH1 (BTB and CNC homolog 1)(HA2303) [Source:UniProtKB/Swiss-Prot;Acc:O14867]
ENSG00000205726	ITSN1	8.095	3.791	chr21	35014706	35272165	q22.11		Intersectin-1 (SH3 domain-containing protein 1A)(SH3P17) [Source:UniProtKB/Swiss-Prot;Acc:Q15811]
ENSG00000160285	LSS	8.022	3.594	chr21	47608360	47648738	q22.3		Lanosterol synthase (EC 5.4.99.7)(Oxidosqualene--lanosterol cyclase)(OSC)(2,3-epoxysqualene--lanosterol cyclase) [Source:UniProtKB/Swiss-Prot;Acc:P48449]
ENSG00000154719	MRPL39	8.017	4.097	chr21	26957968	26979829	q21.3		39S ribosomal protein L39, mitochondrial (L39mt)(MRP-L39)(39S ribosomal protein L5, mitochondrial)(L5mt)(MRP-L5) [Source:UniProtKB/Swiss-Prot;Acc:Q9NYK5]
ENSG00000160209	PDXK	7.744	3.96	chr21	45138975	45194151	q22.3	YES	Pyridoxal kinase (EC 2.7.1.35)(Pyridoxine kinase) [Source:UniProtKB/Swiss-Prot;Acc:O00764]
ENSG00000159086	C21orf66	7.708	3.549	chr21	34106210	34144169	q22.11		GC-rich sequence DNA-binding factor homolog [Source:UniProtKB/Swiss-Prot;Acc:Q9Y5B6]
ENSG00000184900	SUMO3	7.7	3.501	chr21	46191374	46238694	q22.3		Small ubiquitin-related modifier 3 Precursor (SUMO-3)(Ubiquitin-like protein SMT3A)(SMT3 homolog 1)(SUMO-2) [Source:UniProtKB/Swiss-Prot;Acc:P55854]
ENSG00000155313	USP25	7.599	3.507	chr21	17102344	17252377	q21.1		Ubiquitin carboxyl-terminal hydrolase 25 (EC 3.1.2.15)(Ubiquitin thioesterase 25)(Ubiquitin-specific-processing protease 25)(Deubiquitinating enzyme 25)(USP on chromosome 21) [Source:UniProtKB/Swiss-Prot;Acc:Q9UHP3]
ENSG00000156299	TIAM1	7.451	3.681	chr21	32361860	32932290	q22.11	YES	T-lymphoma invasion and metastasis-inducing protein 1 (TIAM-1) [Source:UniProtKB/Swiss-Prot;Acc:Q13009]
ENSG00000118785	SPP1	7.232	3.159	chr4	88896802	88904563	q22.1		Osteopontin Precursor (Bone sialoprotein 1)(Secreted phosphoprotein 1)(SPP-1)(Urinary stone protein)(Nephropontin)(Uropontin) [Source:UniProtKB/Swiss-Prot;Acc:P10451]
ENSG00000141959	PFKL	7.17	4.107	chr21	45719934	45747259	q22.3		6-phosphofructokinase, liver type (EC 2.7.1.11)(Phosphofructokinase 1)(Phosphohexokinase)(Phosphofructo-1-kinase isozyme B)(PFK-B) [Source:UniProtKB/Swiss-Prot;Acc:P17858]
ENSG00000113140	SPARC	7.035	3.338	chr5	151040657	151066726	q33.1		SPARC Precursor (Secreted protein acidic and rich in cysteine)(Osteonectin)(ON)(Basement-membrane protein 40)(BM-40) [Source:UniProtKB/Swiss-Prot;Acc:P09486]
ENSG00000125968	ID1	6.987	3.164	chr20	30193086	30194318	q11.21		DNA-binding protein inhibitor ID-1 (Inhibitor of DNA binding 1) [Source:UniProtKB/Swiss-Prot;Acc:P41134]
ENSG00000136235	GPNMB	6.943	2.047	chr7	23275586	23314727	p15.3		Transmembrane glycoprotein NMB Precursor (Transmembrane glycoprotein HGFIN) [Source:UniProtKB/Swiss-Prot;Acc:Q14956]
ENSG00000157542	KCNJ6	6.878	2.209	chr21	38996785	39288749	q22.13		G protein-activated inward rectifier potassium channel 2 (GIRK2)(Potassium channel, inwardly rectifying subfamily J member 6)(Inward rectifier K(+) channel Kir3.2)(KATP-2)(BIR1) [Source:UniProtKB/Swiss-Prot;Acc:P48051]
ENSG00000183036	PCP4	6.867	3.403	chr21	41239243	41301322	q22.2		Purkinje cell protein 4 (Brain-specific antigen PCP-4)(Brain-specific polypeptide PEP-19) [Source:UniProtKB/Swiss-Prot;Acc:P48539]
ENSG00000205758	CRYZL1	6.817	3.621	chr21	34961647	35016232	q22.11		Quinone oxidoreductase-like protein 1 (EC 1.-.-.-)(QOH-1)(Zeta-crystallin homolog)(4P11) [Source:UniProtKB/Swiss-Prot;Acc:O95825]
ENSG00000171951	SCG2	6.747	2.95	chr2	224461658	224467221	q36.1		Secretogranin-2 Precursor (Secretogranin II)(SgII)(Chromogranin-C) [Contains Secretoneurin(SN)] [Source:UniProtKB/Swiss-Prot;Acc:P13521]
ENSG00000159256	MORC3	6.68	3.382	chr21	37692487	37748944	q22.12		MORC family CW-type zinc finger protein 3 (Zinc finger CW-type coiled-coil domain protein 3) [Source:UniProtKB/Swiss-Prot;Acc:Q14149]
ENSG00000135821	GLUL	6.604	3.702	chr1	182350839	182361341	q25.3		Glutamine synthetase (GS)(EC 6.3.1.2)(Glutamate--ammonia ligase) [Source:UniProtKB/Swiss-Prot;Acc:P15104]
ENSG00000123610	TNFAIP6	6.575	2.377	chr2	152214106	152236560	q23.3		Tumor necrosis factor-inducible gene 6 protein Precursor (TNF-stimulated gene 6 protein)(TSG-6)(Tumor necrosis factor, alpha-induced protein 6)(Hyaluronate-binding protein) [Source:UniProtKB/Swiss-Prot;Acc:P98066]
ENSG00000118523	CTGF	6.567	2.996	chr6	132269316	132272513	q23.2		Connective tissue growth factor Precursor (Hypertrophic chondrocyte-specific protein 24) [Source:UniProtKB/Swiss-Prot;Acc:P29279]
ENSG00000160213	CSTB	6.483	3.84	chr21	45192393	45196326	q22.3	YES	Cystatin-B (Stefin-B)(Liver thiol proteinase inhibitor)(CPI-B) [Source:UniProtKB/Swiss-Prot;Acc:P04080]
ENSG00000168209	DDIT4	6.477	3.318	chr10	74033678	74035794	q22.1		DNA-damage-inducible transcript 4 protein (Protein regulated in development and DNA damage response 1)(REDD-1)(HIF-1 responsive protein RTP801) [Source:UniProtKB/Swiss-Prot;Acc:Q9NX09]
ENSG00000142166	IFNAR1	6.457	3.569	chr21	34696782	34732168	q22.11		Interferon-alpha/beta receptor alpha chain Precursor (IFN-alpha-REC) [Source:UniProtKB/Swiss-Prot;Acc:P17181]
ENSG00000182871	COL18A1	6.393	3.167	chr21	46825052	46933634	q22.3	YES	Collagen alpha-1(XVIII) chain Precursor [Contains Endostatin] [Source:UniProtKB/Swiss-Prot;Acc:P39060]
ENSG00000162407	PPAP2B	6.35	3.343	chr1	56960419	57110974	p32.2		Lipid phosphate phosphohydrolase 3 (EC 3.1.3.4)(Phosphatidic acid phosphatase 2b)(PAP2-beta)(PAP-2b)(PAP2b)(Phosphatidate phosphohydrolase type 2b)(Vascular endothelial growth factor and type I collagen-inducible protein)(VCIP) [Source:UniProtKB/Swiss-Prot;Acc:O14495]
ENSG00000243927	MRPS6	6.241	3.051	chr21	35445524	35515334	q22.11		28S ribosomal protein S6, mitochondrial (S6mt)(MRP-S6) [Source:UniProtKB/Swiss-Prot;Acc:P82932]
ENSG00000038427	VCAN	6.24	2.958	chr5	82767284	82878122	q14.2		Versican core protein Precursor (Large fibroblast proteoglycan)(Chondroitin sulfate proteoglycan core protein 2)(PG-M)(Glial hyaluronate-binding protein)(GHAP) [Source:UniProtKB/Swiss-Prot;Acc:P13611]
ENSG00000151491	EPS8	6.194	3.143	chr12	15773076	15942510	p12.3		Epidermal growth factor receptor kinase substrate 8 [Source:UniProtKB/Swiss-Prot;Acc:Q12929]
ENSG00000189067	LITAF	6.185	3.255	chr16	11641582	11680806	p13.13		Lipopolysaccharide-induced tumor necrosis factor-alpha factor (LPS-induced TNF-alpha factor)(p53-induced gene 7 protein)(Small integral membrane protein of lysosome/late endosome) [Source:UniProtKB/Swiss-Prot;Acc:Q99732]
ENSG00000183255	PTTG1IP	6.154	3.221	chr21	46269500	46293752	q22.3		Pituitary tumor-transforming gene 1 protein-interacting protein Precursor (Pituitary tumor-transforming gene protein-binding factor)(PTTG-binding factor)(PBF) [Source:UniProtKB/Swiss-Prot;Acc:P53801]
ENSG00000164692	COL1A2	6.148	2.852	chr7	94023873	94060544	q21.3		Collagen alpha-2(I) chain Precursor (Alpha-2 type I collagen) [Source:UniProtKB/Swiss-Prot;Acc:P08123]
ENSG00000204388	HSPA1B	6.109	2.55	chr6	31795688	31798031	p21.33		Heat shock 70 kDa protein 1 (HSP70.1)(HSP70-1/HSP70-2) [Source:UniProtKB/Swiss-Prot;Acc:P08107]
ENSG00000173276	ZNF295	6.04	3.353	chr21	43406940	43430496	q22.3		Zinc finger protein 295 (Zinc finger and BTB domain-containing protein 21) [Source:UniProtKB/Swiss-Prot;Acc:Q9ULJ3]
ENSG00000159261	CLDN14	6.036	2.554	chr21	37832919	37948867	q22.13		Claudin-14 [Source:UniProtKB/Swiss-Prot;Acc:O95500]
ENSG00000185885	IFITM1	6.027	2.935	chr11	311317	315271	p15.5		Interferon-induced transmembrane protein 1 (Interferon-inducible protein 9-27)(Interferon-induced protein 17)(Leu-13 antigen)(CD225 antigen) [Source:UniProtKB/Swiss-Prot;Acc:P13164]
ENSG00000183067	IGSF5	6.026	3.406	chr21	41117334	41174023	q22.2		Immunoglobulin superfamily member 5 (Junctional adhesion molecule 4) [Source:UniProtKB/Swiss-Prot;Acc:Q9NSI5]
ENSG00000162692	VCAM1	6.012	2.533	chr1	101185305	101204601	p21.2		Vascular cell adhesion protein 1 Precursor (V-CAM 1)(INCAM-100)(CD106 antigen) [Source:UniProtKB/Swiss-Prot;Acc:P19320]
ENSG00000154096	THY1	5.974	3.244	chr11	119288888	119293854	q23.3		Thy-1 membrane glycoprotein Precursor (Thy-1 antigen)(CDw90)(CD90 antigen) [Source:UniProtKB/Swiss-Prot;Acc:P04216]
ENSG00000135919	SERPINE2	5.904	3.048	chr2	224839765	224904036	q36.1		Glia-derived nexin Precursor (GDN)(Protease nexin I)(PN-1)(Protease inhibitor 7) [Source:UniProtKB/Swiss-Prot;Acc:P07093]
ENSG00000172201	ID4	5.887	3.037	chr6	19837617	19840915	p22.3		DNA-binding protein inhibitor ID-4 (Inhibitor of DNA binding 4) [Source:UniProtKB/Swiss-Prot;Acc:P47928]
ENSG00000114315	HES1	5.884	2.874	chr3	193853934	193856521	q29		Transcription factor HES-1 (Hairy and enhancer of split 1)(Hairy-like)(HHL)(Hairy homolog) [Source:UniProtKB/Swiss-Prot;Acc:Q14469]
ENSG00000172893	DHCR7	5.883	3.441	chr11	71145457	71159477	q13.4		7-dehydrocholesterol reductase (7-DHC reductase)(EC 1.3.1.21)(Sterol Delta(7)-reductase)(Putative sterol reductase SR-2) [Source:UniProtKB/Swiss-Prot;Acc:Q9UBM7]
ENSG00000204262	COL5A2	5.857	3.174	chr2	189896622	190044605	q32.2		Collagen alpha-2(V) chain Precursor [Source:UniProtKB/Swiss-Prot;Acc:P05997]
ENSG00000149257	SERPINH1	5.846	3.146	chr11	75273170	75283844	q13.5		Serpin H1 Precursor (Collagen-binding protein)(Colligin)(47 kDa heat shock protein)(Rheumatoid arthritis-related antigen RA-A47)(Arsenic-transactivated protein 3)(AsTP3)(Cell proliferation-inducing gene 14 protein) [Source:UniProtKB/Swiss-Prot;Acc:P50454]
ENSG00000176697	BDNF	5.805	2.416	chr11	27676440	27743605	p14.1		Brain-derived neurotrophic factor Precursor (BDNF)(Abrineurin) [Source:UniProtKB/Swiss-Prot;Acc:P23560]
ENSG00000182551	ADI1	5.782	3.081	chr2	3501693	3523507	p25.3		1,2-dihydroxy-3-keto-5-methylthiopentene dioxygenase (EC 1.13.-.-)(Aci-reductone dioxygenase)(ARD)(Membrane-type 1 matrix metalloproteinase cytoplasmic tail-binding protein 1)(MTCBP-1)(Submergence-induced protein 2 homolog)(SIPL) [Source:UniProtKB/Swiss-Prot;Acc:Q9BV57]
ENSG00000079739	PGM1	5.661	3.251	chr1	64058947	64125916	p31.3		Phosphoglucomutase-1 (PGM 1)(EC 5.4.2.2)(Glucose phosphomutase 1) [Source:UniProtKB/Swiss-Prot;Acc:P36871]
ENSG00000108821	COL1A1	5.527	3.004	chr17	48260650	48278993	q21.33		Collagen alpha-1(I) chain Precursor (Alpha-1 type I collagen) [Source:UniProtKB/Swiss-Prot;Acc:P02452]
ENSG00000198862	RNF160	5.515	2.938	chr21	30300466	30365270	q21.3		RING finger protein 160 (Zinc finger protein 294) [Source:UniProtKB/Swiss-Prot;Acc:O94822]
ENSG00000187498	COL4A1	5.514	3.396	chr13	110801318	110959496	q34		Collagen alpha-1(IV) chain Precursor (Arresten) [Source:UniProtKB/Swiss-Prot;Acc:P02462]
ENSG00000172331	BPGM	5.497	3.257	chr7	134331560	134364565	q33		Bisphosphoglycerate mutase (BPGM)(EC 5.4.2.4)(2,3-bisphosphoglycerate mutase, erythrocyte)(2,3-bisphosphoglycerate synthase)(EC 5.4.2.1)(EC 3.1.3.13)(BPG-dependent PGAM) [Source:UniProtKB/Swiss-Prot;Acc:P07738]
ENSG00000135744	AGT	5.467	2.799	chr1	230838269	230850043	q42.2		Angiotensinogen Precursor (Serpin A8) [Contains Angiotensin-1(Angiotensin I)(Ang I);Angiotensin-2(Angiotensin II)(Ang II);Angiotensin-3(Angiotensin III)(Ang III)(Des-Asp[1]-angiotensin II)] [Source:UniProtKB/Swiss-Prot;Acc:P01019]
ENSG00000157554	ERG	5.449	2.538	chr21	39751949	40033704	q22.2	YES	Transcriptional regulator ERG (Transforming protein ERG) [Source:UniProtKB/Swiss-Prot;Acc:P11308]
ENSG00000002586	CD99	5.443	2.741	chrX	2609220	2659350	p22.33	YES	CD99 antigen Precursor (T-cell surface glycoprotein E2)(E2 antigen)(Protein MIC2)(12E7)(CD99 antigen) [Source:UniProtKB/Swiss-Prot;Acc:P14209]
ENSG00000159176	CSRP1	5.424	3.136	chr1	201452658	201478584	q32.1		Cysteine and glycine-rich protein 1 (Cysteine-rich protein 1)(CRP1)(CRP) [Source:UniProtKB/Swiss-Prot;Acc:P21291]
ENSG00000163430	FSTL1	5.361	3.27	chr3	120111140	120170100	q13.33		Follistatin-related protein 1 Precursor (Follistatin-like 1) [Source:UniProtKB/Swiss-Prot;Acc:Q12841]
ENSG00000178695	KCTD12	5.344	2.373	chr13	77454312	77460540	q22.3		BTB/POZ domain-containing protein KCTD12 (Pfetin)(Predominantly fetal expressed T1 domain) [Source:UniProtKB/Swiss-Prot;Acc:Q96CX2]
ENSG00000181751	C5orf30	5.313	2.916	chr5	102594403	102614361	q21.1		UPF0684 protein C5orf30 [Source:UniProtKB/Swiss-Prot;Acc:Q96GV9]
ENSG00000120738	EGR1	5.302	3.053	chr5	137801179	137805004	q31.2		Early growth response protein 1 (EGR-1)(Protein Krox-24)(Transcription factor Zif268)(Nerve growth factor-induced protein A)(NGFI-A)(Transcription factor ETR103)(Zinc finger protein 225)(AT225) [Source:UniProtKB/Swiss-Prot;Acc:P18146]
ENSG00000160221	C21orf33	5.296	3.31	chr21	45553487	45565605	q22.3		ES1 protein homolog, mitochondrial Precursor (Protein KNP-I)(Protein GT335) [Source:UniProtKB/Swiss-Prot;Acc:P30042]
ENSG00000180530	NRIP1	5.235	3.51	chr21	16333556	16437321	q21.1		Nuclear receptor-interacting protein 1 (Nuclear factor RIP140)(Receptor-interacting protein 140) [Source:UniProtKB/Swiss-Prot;Acc:P48552]
ENSG00000160310	PRMT2	5.23	3.26	chr21	48055079	48085036	q22.3	YES	Protein arginine N-methyltransferase 2 (EC 2.1.1.-) [Source:UniProtKB/Swiss-Prot;Acc:P55345]
ENSG00000084093	REST	5.172	1.737	chr4	57774075	57802010	q12		RE1-silencing transcription factor (Neural-restrictive silencer factor)(X2 box repressor) [Source:UniProtKB/Swiss-Prot;Acc:Q13127]
ENSG00000124767	GLO1	5.158	4.305	chr6	38643719	38670917	p21.2	YES	Lactoylglutathione lyase (EC 4.4.1.5)(Methylglyoxalase)(Aldoketomutase)(Glyoxalase I)(Glx I)(Ketone-aldehyde mutase)(S-D-lactoylglutathione methylglyoxal lyase) [Source:UniProtKB/Swiss-Prot;Acc:Q04760]
ENSG00000183087	GAS6	5.129	2.904	chr13	114523524	114567046	q34		Growth arrest-specific protein 6 Precursor (GAS-6)(AXL receptor tyrosine kinase ligand) [Source:UniProtKB/Swiss-Prot;Acc:Q14393]
ENSG00000164106	SCRG1	5.127	2.728	chr4	174309300	174320617	q34.1		Scrapie-responsive protein 1 Precursor (ScRG-1) [Source:UniProtKB/Swiss-Prot;Acc:O75711]
ENSG00000146674	IGFBP3	5.106	3.12	chr7	45951951	45961473	p12.3		Insulin-like growth factor-binding protein 3 Precursor (IGF-binding protein 3)(IGFBP-3)(IBP-3) [Source:UniProtKB/Swiss-Prot;Acc:P17936]
ENSG00000103196	CRISPLD2	5.096	2.408	chr16	84853537	84943114	q24.1		Cysteine-rich secretory protein LCCL domain-containing 2 Precursor (LCCL domain-containing cysteine-rich secretory protein 2)(Cysteine-rich secretory protein 11)(CRISP-11) [Source:UniProtKB/Swiss-Prot;Acc:Q9H0B8]
ENSG00000031698	SARS	5.094	3.505	chr1	109756540	109780791	p13.3		Seryl-tRNA synthetase, cytoplasmic (EC 6.1.1.11)(Seryl-tRNA(Ser/Sec) synthetase)(Serine--tRNA ligase)(SerRS) [Source:UniProtKB/Swiss-Prot;Acc:P49591]
ENSG00000166923	GREM1	5.073	1.486	chr15	33010175	33026870	q13.3	YES	Gremlin-1 Precursor (Cysteine knot superfamily 1, BMP antagonist 1)(Increased in high glucose protein 2)(IHG-2)(Down-regulated in Mos-transformed cells protein)(DAN domain family member 2)(Cell proliferation-inducing gene 2 protein) [Source:UniProtKB/Swiss-Prot;Acc:O60565]
ENSG00000137962	ARHGAP29	5.002	2.855	chr1	94637307	94703189	p21.3		Rho GTPase-activating protein 29 (Rho-type GTPase-activating protein 29)(PTPL1-associated RhoGAP protein 1) [Source:UniProtKB/Swiss-Prot;Acc:Q52LW3]
ENSG00000137331		5.002	2.795	chr6	30710976	30712331	p21.33	YES	immediate early response 3 [Source:RefSeq peptide;Acc:NP_003888]
ENSG00000163017	ACTG2	5	2.232	chr2	74119390	74146992	p13.1		Actin, gamma-enteric smooth muscle (Smooth muscle gamma-actin)(Gamma-2-actin)(Alpha-actin-3) [Source:UniProtKB/Swiss-Prot;Acc:P63267]
ENSG00000158270	COLEC12	4.998	2.987	chr18	319355	500729	p11.32		Collectin-12 (Collectin placenta protein 1)(hCL-P1)(CL-P1)(Nurse cell scavenger receptor 2)(Scavenger receptor with C-type lectin)(Scavenger receptor class A member 4) [Source:UniProtKB/Swiss-Prot;Acc:Q5KU26]
ENSG00000181458	TMEM45A	4.997	2.341	chr3	100211463	100296288	q12.2		Transmembrane protein 45A (DNA polymerase-transactivated protein 4)(Dermal papilla-derived protein 7) [Source:UniProtKB/Swiss-Prot;Acc:Q9NWC5]
ENSG00000105835	NAMPT	4.971	3.109	chr7	105888731	105926772	q22.3		Nicotinamide phosphoribosyltransferase (NAmPRTase)(Nampt)(EC 2.4.2.12)(Pre-B-cell colony-enhancing factor 1)(Pre-B cell-enhancing factor)(Visfatin) [Source:UniProtKB/Swiss-Prot;Acc:P43490]
ENSG00000070669	ASNS	4.968	2.91	chr7	97481440	97501854	q21.3	YES	Asparagine synthetase [glutamine-hydrolyzing] (EC 6.3.5.4)(Glutamine-dependent asparagine synthetase)(Cell cycle control protein TS11) [Source:UniProtKB/Swiss-Prot;Acc:P08243]
ENSG00000157617	C2CD2	4.965	2.924	chr21	43305219	43373999	q22.3		C2 domain-containing protein 2 Precursor [Source:UniProtKB/Swiss-Prot;Acc:Q9Y426]
ENSG00000140545	MFGE8	4.961	2.928	chr15	89441914	89456685	q26.1		Lactadherin Precursor (Milk fat globule-EGF factor 8)(MFG-E8)(HMFG)(Breast epithelial antigen BA46)(MFGM) [Contains Lactadherin short form;Medin] [Source:UniProtKB/Swiss-Prot;Acc:Q08431]
ENSG00000154721	JAM2	4.945	3.252	chr21	27011584	27089874	q21.3		Junctional adhesion molecule B Precursor (JAM-B)(Junctional adhesion molecule 2)(Vascular endothelial junction-associated molecule)(VE-JAM)(CD322 antigen) [Source:UniProtKB/Swiss-Prot;Acc:P57087]
ENSG00000163754	GYG1	4.933	3.129	chr3	148709128	148745419	q24		Glycogenin-1 (EC 2.4.1.186) [Source:UniProtKB/Swiss-Prot;Acc:P46976]
ENSG00000184012	TMPRSS2	4.932	2.435	chr21	42836478	42903043	q22.3		Transmembrane protease, serine 2 Precursor (EC 3.4.21.-)(Serine protease 10) [Contains Transmembrane protease, serine 2 non-catalytic chain;Transmembrane protease, serine 2 catalytic chain] [Source:UniProtKB/Swiss-Prot;Acc:O15393]
ENSG00000152952	PLOD2	4.926	2.128	chr3	145787227	145881440	q24		Procollagen-lysine,2-oxoglutarate 5-dioxygenase 2 Precursor (EC 1.14.11.4)(Lysyl hydroxylase 2)(LH2) [Source:UniProtKB/Swiss-Prot;Acc:O00469]
ENSG00000011465	DCN	4.909	3.107	chr12	91539036	91576806	q21.33	YES	Decorin Precursor (Bone proteoglycan II)(PG-S2)(PG40) [Source:UniProtKB/Swiss-Prot;Acc:P07585]
ENSG00000116729	GPR177	4.895	3.203	chr1	68564156	68698420	p31.3		Integral membrane protein GPR177 Precursor (Protein wntless homolog)(Protein evenness interrupted homolog)(EVI)(Putative NF-kappa-B-activating protein 373) [Source:UniProtKB/Swiss-Prot;Acc:Q5T9L3]
ENSG00000155380	SLC16A1	4.878	2.927	chr1	113454469	113499635	p13.2	YES	Monocarboxylate transporter 1 (MCT 1)(Solute carrier family 16 member 1) [Source:UniProtKB/Swiss-Prot;Acc:P53985]
ENSG00000119950	MXI1	4.876	3.278	chr10	111967363	112047123	q25.2		MAX-interacting protein 1 (Protein MXI1) [Source:UniProtKB/Swiss-Prot;Acc:P50539]
ENSG00000142197	DOPEY2	4.86	3.028	chr21	37529080	37711195	q22.12	YES	Protein dopey-2 [Source:UniProtKB/Swiss-Prot;Acc:Q9Y3R5]
ENSG00000116133	DHCR24	4.858	3.347	chr1	55315306	55352891	p32.3		24-dehydrocholesterol reductase Precursor (EC 1.3.1.-)(3-beta-hydroxysterol delta-24-reductase)(Seladin-1)(Diminuto/dwarf1 homolog) [Source:UniProtKB/Swiss-Prot;Acc:Q15392]
ENSG00000134871	COL4A2	4.854	3.241	chr13	110958159	111165374	q34		Collagen alpha-2(IV) chain Precursor [Contains Canstatin] [Source:UniProtKB/Swiss-Prot;Acc:P08572]
ENSG00000123131	PRDX4	4.85	3.427	chrX	23682379	23704516	p22.11		Peroxiredoxin-4 (EC 1.11.1.15)(Prx-IV)(Thioredoxin peroxidase AO372)(Thioredoxin-dependent peroxide reductase A0372)(Antioxidant enzyme AOE372)(AOE37-2) [Source:UniProtKB/Swiss-Prot;Acc:Q13162]
ENSG00000168938	PPIC	4.839	2.923	chr5	122359064	122372436	q23.2		Peptidyl-prolyl cis-trans isomerase C (PPIase)(Rotamase)(EC 5.2.1.8)(Cyclophilin C) [Source:UniProtKB/Swiss-Prot;Acc:P45877]
ENSG00000166033	HTRA1	4.811	3.101	chr10	124221041	124274424	q26.13	YES	Serine protease HTRA1 Precursor (EC 3.4.21.-)(L56)(Serine protease 11) [Source:UniProtKB/Swiss-Prot;Acc:Q92743]
ENSG00000114698	PLSCR4	4.794	2.731	chr3	145910126	145968966	q24		Phospholipid scramblase 4 (PL scramblase 4)(Ca(2+)-dependent phospholipid scramblase 4)(TRA1)(Cell growth-inhibiting gene 43 protein) [Source:UniProtKB/Swiss-Prot;Acc:Q9NRQ2]
ENSG00000145632	PLK2	4.785	2.811	chr5	57749809	57756087	q11.2		Serine/threonine-protein kinase PLK2 (PLK-2)(EC 2.7.11.21)(Polo-like kinase 1)(Serine/threonine-protein kinase SNK)(Serum-inducible kinase) [Source:UniProtKB/Swiss-Prot;Acc:Q9NYY3]
ENSG00000152661	GJA1	4.78	3.289	chr6	121756838	121770873	q22.31		Gap junction alpha-1 protein (Connexin-43)(Cx43)(Gap junction 43 kDa heart protein) [Source:UniProtKB/Swiss-Prot;Acc:P17302]
ENSG00000152558	TMEM123	4.777	3.157	chr11	102267058	102323775	q22.2		Porimin Precursor (Transmembrane protein 123)(Pro-oncosis receptor inducing membrane injury)(Keratinocytes-associated transmembrane protein 3)(KCT-3) [Source:UniProtKB/Swiss-Prot;Acc:Q8N131]
ENSG00000118515	SGK1	4.754	3.271	chr6	134490387	134639196	q23.2	YES	Serine/threonine-protein kinase Sgk1 (EC 2.7.11.1)(Serum/glucocorticoid-regulated kinase 1) [Source:UniProtKB/Swiss-Prot;Acc:O00141]
ENSG00000139289	PHLDA1	4.747	2.638	chr12	76419227	76425556	q21.2		Pleckstrin homology-like domain family A member 1 (T-cell death-associated gene 51 protein)(Apoptosis-associated nuclear protein)(Proline- and histidine-rich protein)(Proline- and glutamine-rich protein)(PQ-rich protein) [Source:UniProtKB/Swiss-Prot;Acc:Q8WV24]
ENSG00000198189	HSD17B11	4.74	3.096	chr4	88257762	88312538	q22.1	YES	Estradiol 17-beta-dehydrogenase 11 Precursor (EC 1.1.1.62)(17-beta-hydroxysteroid dehydrogenase 11)(17-beta-HSD 11)(17betaHSD11)(17bHSD11)(17-beta-HSD XI)(17betaHSDXI)(Dehydrogenase/reductase SDR family member 8)(Retinal short-chain dehydrogenase/reductase 2)(retSDR2)(Cutaneous T-cell lymphoma-associated antigen HD-CL-03)(CTCL tumor antigen HD-CL-03) [Source:UniProtKB/Swiss-Prot;Acc:Q8NBQ5]
ENSG00000113657	DPYSL3	4.739	2.865	chr5	146770373	146889421	q32		Dihydropyrimidinase-related protein 3 (DRP-3)(Unc-33-like phosphoprotein)(ULIP protein)(Collapsin response mediator protein 4)(CRMP-4) [Source:UniProtKB/Swiss-Prot;Acc:Q14195]
ENSG00000115380	EFEMP1	4.726	2.257	chr2	56093102	56151274	p16.1		EGF-containing fibulin-like extracellular matrix protein 1 Precursor (Fibulin-3)(FIBL-3)(Fibrillin-like protein)(Extracellular protein S1-5) [Source:UniProtKB/Swiss-Prot;Acc:Q12805]
ENSG00000175040	CHST2	4.72	3.135	chr3	142838173	142841800	q24	YES	Carbohydrate sulfotransferase 2 (EC 2.8.2.-)(N-acetylglucosamine 6-O-sulfotransferase 1)(GlcNAc6ST-1)(Gn6ST)(Galactose/N-acetylglucosamine/N-acetylglucosamine 6-O-sulfotransferase 2)(GST-2) [Source:UniProtKB/Swiss-Prot;Acc:Q9Y4C5]
ENSG00000145675	PIK3R1	4.672	2.832	chr5	67522462	67597649	q13.1		Phosphatidylinositol 3-kinase regulatory subunit alpha (PI3-kinase p85 subunit alpha)(PtdIns-3-kinase p85-alpha)(PI3K) [Source:UniProtKB/Swiss-Prot;Acc:P27986]
ENSG00000166710	B2M	4.654	3.116	chr15	45003675	45010359	q21.1	YES	Beta-2-microglobulin Precursor [Contains Beta-2-microglobulin form pI 5.3] [Source:UniProtKB/Swiss-Prot;Acc:P61769]
ENSG00000173473	SMARCC1	4.645	2.833	chr3	47626762	47823596	p21.31	YES	SWI/SNF complex subunit SMARCC1 (SWI/SNF-related matrix-associated actin-dependent regulator of chromatin subfamily C member 1)(SWI/SNF complex 155 kDa subunit)(BRG1-associated factor 155) [Source:UniProtKB/Swiss-Prot;Acc:Q92922]
ENSG00000060237	WNK1	4.637	2.765	chr12	862089	1020618	p13.33	YES	Serine/threonine-protein kinase WNK1 (EC 2.7.11.1)(Protein kinase with no lysine 1)(Protein kinase, lysine-deficient 1)(Kinase deficient protein)(Erythrocyte 65 kDa protein)(p65) [Source:UniProtKB/Swiss-Prot;Acc:Q9H4A3]
ENSG00000148180	GSN	4.624	2.505	chr9	123970075	124095121	q33.2		Gelsolin Precursor (Actin-depolymerizing factor)(ADF)(Brevin)(AGEL) [Source:UniProtKB/Swiss-Prot;Acc:P06396]
ENSG00000115524	SF3B1	4.619	2.99	chr2	198256698	198299815	q33.1		Splicing factor 3B subunit 1 (Pre-mRNA-splicing factor SF3b 155 kDa subunit)(SF3b155)(Spliceosome-associated protein 155)(SAP 155) [Source:UniProtKB/Swiss-Prot;Acc:O75533]
ENSG00000157551	KCNJ15	4.594	2.525	chr21	39628663	39673748	q22.13		ATP-sensitive inward rectifier potassium channel 15 (Potassium channel, inwardly rectifying subfamily J member 15)(Inward rectifier K(+) channel Kir4.2)(Kir1.3) [Source:UniProtKB/Swiss-Prot;Acc:Q99712]
ENSG00000115457	IGFBP2	4.587	3.135	chr2	217497551	217529159	q35		Insulin-like growth factor-binding protein 2 Precursor (IGF-binding protein 2)(IGFBP-2)(IBP-2) [Source:UniProtKB/Swiss-Prot;Acc:P18065]
ENSG00000103888	KIAA1199	4.581	0.885	chr15	81071684	81244117	q25.1		Protein KIAA1199 Precursor [Source:UniProtKB/Swiss-Prot;Acc:Q8WUJ3]
ENSG00000019549	SNAI2	4.57	2.415	chr8	49830249	49834299	q11.21		Zinc finger protein SNAI2 (Protein snail homolog 2)(Neural crest transcription factor Slug) [Source:UniProtKB/Swiss-Prot;Acc:O43623]
ENSG00000156284	CLDN8	4.514	2.864	chr21	31586324	31588391	q22.11		Claudin-8 [Source:UniProtKB/Swiss-Prot;Acc:P56748]
ENSG00000123560	PLP1	4.51	2.962	chrX	103028647	103047548	q22.2		Myelin proteolipid protein (PLP)(Lipophilin) [Source:UniProtKB/Swiss-Prot;Acc:P60201]
ENSG00000100234	TIMP3	4.51	2.966	chr22	33197687	33259030	q12.3		Metalloproteinase inhibitor 3 Precursor (Tissue inhibitor of metalloproteinases 3)(TIMP-3)(Protein MIG-5) [Source:UniProtKB/Swiss-Prot;Acc:P35625]
ENSG00000114166	KAT2B	4.509	3.245	chr3	20081515	20195896	p24.3	YES	Histone acetyltransferase PCAF (Histone acetylase PCAF)(EC 2.3.1.48)(P300/CBP-associated factor)(P/CAF) [Source:UniProtKB/Swiss-Prot;Acc:Q92831]
ENSG00000078018	MAP2	4.508	2.913	chr2	210288782	210598842	q34		Microtubule-associated protein 2 (MAP-2) [Source:UniProtKB/Swiss-Prot;Acc:P11137]
ENSG00000117906	RCN2	4.508	3.371	chr15	77223960	77242601	q24.3	YES	Reticulocalbin-2 Precursor (Calcium-binding protein ERC-55)(E6-binding protein)(E6BP) [Source:UniProtKB/Swiss-Prot;Acc:Q14257]
ENSG00000117592	PRDX6	4.488	3.454	chr1	173446405	173457946	q25.1		Peroxiredoxin-6 (EC 1.11.1.15)(Antioxidant protein 2)(1-Cys peroxiredoxin)(1-Cys PRX)(Acidic calcium-independent phospholipase A2)(aiPLA2)(EC 3.1.1.-)(Non-selenium glutathione peroxidase)(NSGPx)(EC 1.11.1.7)(24 kDa protein)(Liver 2D page spot 40)(Red blood cells page spot 12) [Source:UniProtKB/Swiss-Prot;Acc:P30041]
ENSG00000160307	S100B	4.469	2.133	chr21	48018875	48025121	q22.3	YES	Protein S100-B (S100 calcium-binding protein B)(S-100 protein subunit beta)(S-100 protein beta chain) [Source:UniProtKB/Swiss-Prot;Acc:P04271]
ENSG00000173272	FAM128A	4.463	3.317	chr2	132222473	132250316	q21.1	YES	Protein FAM128A [Source:UniProtKB/Swiss-Prot;Acc:Q6P582]
ENSG00000113810	SMC4	4.462	3.372	chr3	160117062	160152750	q25.33		Structural maintenance of chromosomes protein 4 (Chromosome-associated polypeptide C)(hCAP-C)(XCAP-C homolog) [Source:UniProtKB/Swiss-Prot;Acc:Q9NTJ3]
ENSG00000160216	AGPAT3	4.453	2.933	chr21	45285067	45406417	q22.3	YES	1-acyl-sn-glycerol-3-phosphate acyltransferase gamma (EC 2.3.1.51)(1-acylglycerol-3-phosphate O-acyltransferase 3)(1-AGP acyltransferase 3)(1-AGPAT 3)(Lysophosphatidic acid acyltransferase gamma)(LPAAT-gamma) [Source:UniProtKB/Swiss-Prot;Acc:Q9NRZ7]
ENSG00000138760	SCARB2	4.448	2.927	chr4	77079890	77135046	q21.1		Lysosome membrane protein 2 (Lysosome membrane protein II)(LIMP II)(Scavenger receptor class B member 2)(85 kDa lysosomal membrane sialoglycoprotein)(LGP85)(CD36 antigen-like 2)(CD36 antigen) [Source:UniProtKB/Swiss-Prot;Acc:Q14108]
ENSG00000185437	SH3BGR	4.446	2.704	chr21	40817781	40887433	q22.2	YES	SH3 domain-binding glutamic acid-rich protein (SH3BGR protein)(21-glutamic acid-rich protein)(21-GARP) [Source:UniProtKB/Swiss-Prot;Acc:P55822]
ENSG00000132002	DNAJB1	4.44	3.048	chr19	14625582	14629201	p13.12		DnaJ homolog subfamily B member 1 (Heat shock 40 kDa protein 1)(Heat shock protein 40)(HSP40)(DnaJ protein homolog 1)(HDJ-1) [Source:UniProtKB/Swiss-Prot;Acc:P25685]
ENSG00000198356	ASNA1	4.431	3.067	chr19	12848306	12859137	p13.2		Arsenical pump-driving ATPase (EC 3.6.3.16)(Arsenite-translocating ATPase)(Arsenical resistance ATPase)(Arsenite-transporting ATPase) [Source:UniProtKB/Swiss-Prot;Acc:O43681]
ENSG00000122952	ZWINT	4.415	3.266	chr10	58116989	58121036	q21.1		ZW10 interactor (ZW10-interacting protein 1)(Zwint-1) [Source:UniProtKB/Swiss-Prot;Acc:O95229]
ENSG00000071242	RPS6KA2	4.407	2.658	chr6	166822874	167275999	q27	YES	Ribosomal protein S6 kinase alpha-2 (S6K-alpha 2)(EC 2.7.11.1)(90 kDa ribosomal protein S6 kinase 2)(p90-RSK 2)(Ribosomal S6 kinase 3)(RSK-3)(pp90RSK3)(MAP kinase-activated protein kinase 1c)(MAPKAPK1C) [Source:UniProtKB/Swiss-Prot;Acc:Q15349]
ENSG00000157005	SST	4.401	1.954	chr3	187386694	187388187	q27.3		Somatostatin Precursor (Growth hormone release-inhibiting factor) [Contains Somatostatin-28;Somatostatin-14] [Source:UniProtKB/Swiss-Prot;Acc:P61278]
ENSG00000160294	MCM3AP	4.398	3.143	chr21	47655047	47706211	q22.3	?	80 kDa MCM3-associated protein (Protein GANP) [Source:UniProtKB/Swiss-Prot;Acc:O60318]
ENSG00000065154	OAT	4.386	3.359	chr10	126085876	126107505	q26.13		Ornithine aminotransferase, mitochondrial Precursor (EC 2.6.1.13)(Ornithine--oxo-acid aminotransferase) [Contains Ornithine aminotransferase, hepatic form;Ornithine aminotransferase, renal form] [Source:UniProtKB/Swiss-Prot;Acc:P04181]
ENSG00000117519	CNN3	4.384	3.253	chr1	95362507	95392834	p21.3		Calponin-3 (Calponin, acidic isoform) [Source:UniProtKB/Swiss-Prot;Acc:Q15417]
ENSG00000124193	SFRS6	4.384	3.299	chr20	42086504	42092245	q13.11		Splicing factor, arginine/serine-rich 6 (Pre-mRNA-splicing factor SRP55) [Source:UniProtKB/Swiss-Prot;Acc:Q13247]
ENSG00000140416	TPM1	4.372	3.538	chr15	63334831	63364111	q22.2		Tropomyosin alpha-1 chain (Tropomyosin-1)(Alpha-tropomyosin) [Source:UniProtKB/Swiss-Prot;Acc:P09493]
ENSG00000188021	UBQLN2	4.372	3.112	chrX	56590072	56593328	q11.1		Ubiquilin-2 (Protein linking IAP with cytoskeleton 2)(PLIC-2)(hPLIC-2)(Ubiquitin-like product Chap1/Dsk2)(DSK2 homolog)(Chap1) [Source:UniProtKB/Swiss-Prot;Acc:Q9UHD9]
ENSG00000163453	IGFBP7	4.367	3.306	chr4	57896939	57976551	q12		Insulin-like growth factor-binding protein 7 Precursor (IGF-binding protein 7)(IGFBP-7)(IBP-7)(MAC25 protein)(Prostacyclin-stimulating factor)(PGI2-stimulating factor)(IGFBP-rP1)(Tumor-derived adhesion factor)(TAF) [Source:UniProtKB/Swiss-Prot;Acc:Q16270]
ENSG00000117069	ST6GALNAC5	4.361	3.03	chr1	77333126	77531396	p31.1		Alpha-N-acetylgalactosaminide alpha-2,6-sialyltransferase 5 (EC 2.4.99.-)(GalNAc alpha-2,6-sialyltransferase V)(ST6GalNAc V)(GD1 alpha synthase)(Sialyltransferase 7E) [Source:UniProtKB/Swiss-Prot;Acc:Q9BVH7]
ENSG00000107104	KANK1	4.352	2.508	chr9	470291	746105	p24.3	YES	KN motif and ankyrin repeat domain-containing protein 1 (Ankyrin repeat domain-containing protein 15)(Kidney ankyrin repeat-containing protein) [Source:UniProtKB/Swiss-Prot;Acc:Q14678]
ENSG00000109861	CTSC	4.346	2.567	chr11	88026773	88070941	q14.2		Dipeptidyl-peptidase 1 Precursor (EC 3.4.14.1)(Dipeptidyl-peptidase I)(DPP-I)(DPPI)(Cathepsin C)(Cathepsin J)(Dipeptidyl transferase) [Contains Dipeptidyl-peptidase 1 exclusion domain chain(Dipeptidyl-peptidase I exclusion domain chain);Dipeptidyl-peptidase 1 heavy chain(Dipeptidyl-peptidase I heavy chain);Dipeptidyl-peptidase 1 light chain(Dipeptidyl-peptidase I light chain)] [Source:UniProtKB/S…
ENSG00000168439		4.34	3.296	chr11	63953297	63972020	q13.1	YES	Stress-induced-phosphoprotein 1 (STI1)(Hsc70/Hsp90-organizing protein)(Hop)(Transformation-sensitive protein IEF SSP 3521)(NY-REN-11 antigen) [Source:UniProtKB/Swiss-Prot;Acc:P31948]
ENSG00000006210	CX3CL1	4.334	2.505	chr16	57406375	57418960	q21		Fractalkine Precursor (C-X3-C motif chemokine 1)(Neurotactin)(CX3C membrane-anchored chemokine)(Small-inducible cytokine D1) [Contains Processed fractalkine] [Source:UniProtKB/Swiss-Prot;Acc:P78423]
ENSG00000151414	NEK7	4.329	1.848	chr1	198126121	198291550	q31.3		Serine/threonine-protein kinase Nek7 (EC 2.7.11.1)(NimA-related protein kinase 7) [Source:UniProtKB/Swiss-Prot;Acc:Q8TDX7]
ENSG00000109099	PMP22	4.317	3.261	chr17	15133095	15168644	p12	YES	Peripheral myelin protein 22 (PMP-22)(Growth arrest-specific protein 3)(GAS-3) [Source:UniProtKB/Swiss-Prot;Acc:Q01453]
ENSG00000143198	MGST3	4.309	3.331	chr1	165600098	165631033	q24.1		Microsomal glutathione S-transferase 3 (Microsomal GST-3)(EC 2.5.1.18)(Microsomal GST-III) [Source:UniProtKB/Swiss-Prot;Acc:O14880]
ENSG00000155304	HSPA13	4.3	2.91	chr21	15743436	15755805	q11.2		Heat shock 70 kDa protein 13 Precursor (Stress 70 protein chaperone microsome-associated 60 kDa protein)(Microsomal stress 70 protein ATPase core) [Source:UniProtKB/Swiss-Prot;Acc:P48723]
ENSG00000022267	FHL1	4.297	3.104	chrX	135229624	135293518	q26.3		Four and a half LIM domains protein 1 (FHL-1)(Skeletal muscle LIM-protein 1)(SLIM 1)(SLIM) [Source:UniProtKB/Swiss-Prot;Acc:Q13642]
ENSG00000100852	ARHGAP5	4.274	3.215	chr14	32546495	32628934	q12		Rho GTPase-activating protein 5 (Rho-type GTPase-activating protein 5)(p190-B) [Source:UniProtKB/Swiss-Prot;Acc:Q13017]
ENSG00000170345	FOS	4.272	2.432	chr14	75745531	75748932	q24.3		Proto-oncogene protein c-fos (Cellular oncogene fos)(G0/G1 switch regulatory protein 7) [Source:UniProtKB/Swiss-Prot;Acc:P01100]
ENSG00000044574	HSPA5	4.261	3.449	chr9	127997132	128003609	q33.3		78 kDa glucose-regulated protein Precursor (GRP 78)(Heat shock 70 kDa protein 5)(Immunoglobulin heavy chain-binding protein)(BiP)(Endoplasmic reticulum lumenal Ca(2+)-binding protein grp78) [Source:UniProtKB/Swiss-Prot;Acc:P11021]
ENSG00000107317	PTGDS	4.261	2.848	chr9	139871956	139879887	q34.3	YES	Prostaglandin-H2 D-isomerase Precursor (EC 5.3.99.2)(Lipocalin-type prostaglandin-D synthase)(Glutathione-independent PGD synthetase)(Prostaglandin-D2 synthase)(PGD2 synthase)(PGDS2)(PGDS)(Beta-trace protein)(Cerebrin-28) [Source:UniProtKB/Swiss-Prot;Acc:P41222]
ENSG00000196628	TCF4	4.258	3.281	chr18	52889562	53303185	q21.2		Transcription factor 4 (Immunoglobulin transcription factor 2)(ITF-2)(SL3-3 enhancer factor 2)(SEF-2) [Source:UniProtKB/Swiss-Prot;Acc:P15884]
ENSG00000128590	DNAJB9	4.251	3.241	chr7	108210012	108215294	q31.1		DnaJ homolog subfamily B member 9 (Microvascular endothelial differentiation gene 1 protein)(Mdg-1) [Source:UniProtKB/Swiss-Prot;Acc:Q9UBS3]
ENSG00000196704	AMZ2	4.25	3.382	chr17	66244145	66265039	q24.2		Archaemetzincin-2 (EC 3.-.-.-)(Archeobacterial metalloproteinase-like protein 2) [Source:UniProtKB/Swiss-Prot;Acc:Q86W34]
ENSG00000166922	SCG5	4.245	2.867	chr15	32933877	32989299	q13.3	YES	Neuroendocrine protein 7B2 Precursor (Secretory granule endocrine protein I)(Secretogranin-5)(Secretogranin V)(Pituitary polypeptide) [Contains N-terminal peptide;C-terminal peptide] [Source:UniProtKB/Swiss-Prot;Acc:P05408]
ENSG00000091136	LAMB1	4.244	2.949	chr7	107564244	107643804	q31.1		Laminin subunit beta-1 Precursor (Laminin B1 chain) [Source:UniProtKB/Swiss-Prot;Acc:P07942]
ENSG00000104368	PLAT	4.243	2.921	chr8	42032236	42065194	p11.21		Tissue-type plasminogen activator Precursor (t-plasminogen activator)(t-PA)(tPA)(EC 3.4.21.68)(Alteplase)(Reteplase) [Contains Tissue-type plasminogen activator chain A;Tissue-type plasminogen activator chain B] [Source:UniProtKB/Swiss-Prot;Acc:P00750]
ENSG00000096696	DSP	4.242	2.319	chr6	7541870	7586946	p24.3		Desmoplakin (DP)(250/210 kDa paraneoplastic pemphigus antigen) [Source:UniProtKB/Swiss-Prot;Acc:P15924]
ENSG00000184787	UBE2G2	4.23	3.044	chr21	46188955	46221934	q22.3		Ubiquitin-conjugating enzyme E2 G2 (EC 6.3.2.19)(Ubiquitin-protein ligase G2)(Ubiquitin carrier protein G2) [Source:UniProtKB/Swiss-Prot;Acc:P60604]
ENSG00000170017	ALCAM	4.226	3.225	chr3	105085713	105295744	q13.11		CD166 antigen Precursor (Activated leukocyte cell adhesion molecule)(CD166 antigen) [Source:UniProtKB/Swiss-Prot;Acc:Q13740]
ENSG00000127920	GNG11	4.226	2.747	chr7	93551011	93555831	q21.3		Guanine nucleotide-binding protein G(I)/G(S)/G(O) subunit gamma-11 Precursor [Source:UniProtKB/Swiss-Prot;Acc:P61952]
ENSG00000211455	STK38L	4.222	2.357	chr12	27397076	27478888	p11.23		Serine/threonine-protein kinase 38-like (EC 2.7.11.1)(NDR2 protein kinase)(Nuclear Dbf2-related kinase 2) [Source:UniProtKB/Swiss-Prot;Acc:Q9Y2H1]
ENSG00000116001	TIA1	4.211	3.147	chr2	70436576	70475792	p13.3		Nucleolysin TIA-1 isoform p40 (p40-TIA-1)(RNA-binding protein TIA-1) [Contains Nucleolysin TIA-1 isoform p15(p15-TIA-1)] [Source:UniProtKB/Swiss-Prot;Acc:P31483]
ENSG00000102317	RBM3	4.206	2.859	chrX	48432837	48437454	p11.23		Putative RNA-binding protein 3 (RNA-binding motif protein 3)(RNPL) [Source:UniProtKB/Swiss-Prot;Acc:P98179]
ENSG00000138814	PPP3CA	4.195	3.558	chr4	101944587	102268637	q24		Serine/threonine-protein phosphatase 2B catalytic subunit alpha isoform (EC 3.1.3.16)(Calmodulin-dependent calcineurin A subunit alpha isoform)(CAM-PRP catalytic subunit) [Source:UniProtKB/Swiss-Prot;Acc:Q08209]
ENSG00000000003	TSPAN6	4.178	3.216	chrX	99883667	99894988	q22.1		Tetraspanin-6 (Tspan-6)(Transmembrane 4 superfamily member 6)(T245 protein)(Tetraspanin TM4-D)(A15 homolog)(Putative NF-kappa-B-activating protein 321) [Source:UniProtKB/Swiss-Prot;Acc:O43657]
ENSG00000101665	SMAD7	4.171	3.216	chr18	46446223	46477081	q21.1		Mothers against decapentaplegic homolog 7 (Mothers against DPP homolog 7)(SMAD 7)(Smad7)(hSMAD7) [Source:UniProtKB/Swiss-Prot;Acc:O15105]
ENSG00000126803	HSPA2	4.169	3.222	chr14	65002623	65009955	q23.3		Heat shock-related 70 kDa protein 2 (Heat shock 70 kDa protein 2) [Source:UniProtKB/Swiss-Prot;Acc:P54652]
ENSG00000074842	C19orf10	4.168	3.254	chr19	4657566	4670415	p13.3		UPF0556 protein C19orf10 Precursor (Stromal cell-derived growth factor SF20)(Interleukin-25)(IL-25) [Source:UniProtKB/Swiss-Prot;Acc:Q969H8]
ENSG00000183778	B3GALT5	4.167	2.71	chr21	40928369	41034816	q22.2		Beta-1,3-galactosyltransferase 5 (Beta-1,3-GalTase 5)(Beta3Gal-T5)(b3Gal-T5)(EC 2.4.1.-)(Beta-3-Gx-T5)(UDP-galactose:beta-N-acetylglucosamine beta-1,3-galactosyltransferase 5)(UDP-Gal:beta-GlcNAc beta-1,3-galactosyltransferase 5) [Source:UniProtKB/Swiss-Prot;Acc:Q9Y2C3]
ENSG00000138303	ASCC1	4.162	3.127	chr10	73856278	73976046	q22.1		Activating signal cointegrator 1 complex subunit 1 (ASC-1 complex subunit p50)(Trip4 complex subunit p50) [Source:UniProtKB/Swiss-Prot;Acc:Q8N9N2]
ENSG00000008083	JARID2	4.161	3.203	chr6	15246527	15522253	p22.3		Protein Jumonji (Jumonji/ARID domain-containing protein 2) [Source:UniProtKB/Swiss-Prot;Acc:Q92833]
ENSG00000119938	PPP1R3C	4.159	3.036	chr10	93388199	93392858	q23.32		Protein phosphatase 1 regulatory subunit 3C (Protein phosphatase 1 regulatory subunit 5)(R5)(Protein targeting to glycogen)(PTG) [Source:UniProtKB/Swiss-Prot;Acc:Q9UQK1]
ENSG00000153574	RPIA	4.157	3.255	chr2	88991162	89050427	p11.2	YES	Ribose-5-phosphate isomerase (EC 5.3.1.6)(Phosphoriboisomerase) [Source:UniProtKB/Swiss-Prot;Acc:P49247]
ENSG00000049245	VAMP3	4.146	3.036	chr1	7831329	7841492	p36.23		Vesicle-associated membrane protein 3 (VAMP-3)(Synaptobrevin-3)(Cellubrevin)(CEB) [Source:UniProtKB/Swiss-Prot;Acc:Q15836]
ENSG00000165030	NFIL3	4.136	3.272	chr9	94171327	94186144	q22.31		Nuclear factor interleukin-3-regulated protein (E4 promoter binding-protein 4)(Interleukin-3 promoter transcriptional activator)(Transcriptional activator NF-IL3A)(Interleukin-3 binding-protein 1) [Source:UniProtKB/Swiss-Prot;Acc:Q16649]
ENSG00000120694	HSPH1	4.129	3.31	chr13	31710762	31736502	q12.3		Heat shock protein 105 kDa (Heat shock 110 kDa protein)(Antigen NY-CO-25) [Source:UniProtKB/Swiss-Prot;Acc:Q92598]
ENSG00000168214	RBPJ	4.127	3.291	chr4	26321332	26436753	p15.2		Recombining binding protein suppressor of hairless (J kappa-recombination signal-binding protein)(RBP-J kappa)(RBP-J)(RBP-JK)(CBF-1)(Renal carcinoma antigen NY-REN-30) [Source:UniProtKB/Swiss-Prot;Acc:Q06330]
ENSG00000136450	SFRS1	4.122	3.718	chr17	56078284	56084707	q22		Splicing factor, arginine/serine-rich 1 (pre-mRNA-splicing factor SF2, P33 subunit)(Alternative-splicing factor 1)(ASF-1) [Source:UniProtKB/Swiss-Prot;Acc:Q07955]
ENSG00000165175	MID1IP1	4.114	3.018	chrX	38660685	38665790	p11.4		Mid1-interacting protein 1 (Gastrulation-specific G12-like protein)(Mid1-interacting G12-like protein)(Protein STRAIT11499) [Source:UniProtKB/Swiss-Prot;Acc:Q9NPA3]
ENSG00000162909	CAPN2	4.111	3.02	chr1	223889347	223963720	q41	YES	Calpain-2 catalytic subunit Precursor (EC 3.4.22.53)(Calpain-2 large subunit)(Calcium-activated neutral proteinase 2)(CANP 2)(Calpain M-type)(M-calpain)(Millimolar-calpain)(Calpain large polypeptide L2) [Source:UniProtKB/Swiss-Prot;Acc:P17655]
ENSG00000166147	FBN1	4.106	2.07	chr15	48700505	48937918	q21.1	YES	Fibrillin-1 Precursor [Source:UniProtKB/Swiss-Prot;Acc:P35555]
ENSG00000111875	ASF1A	4.092	3.381	chr6	119150209	119230406	q22.31		Histone chaperone ASF1A (Anti-silencing function protein 1 homolog A)(hAsf1)(hAsf1a)(CCG1-interacting factor A)(CIA)(hCIA) [Source:UniProtKB/Swiss-Prot;Acc:Q9Y294]
ENSG00000052802	SC4MOL	4.092	3.22	chr4	166248818	166264224	q32.3		C-4 methylsterol oxidase (EC 1.14.13.72)(Methylsterol monooxygenase) [Source:UniProtKB/Swiss-Prot;Acc:Q15800]
ENSG00000112312	GMNN	4.084	2.98	chr6	24775159	24786327	p22.3		Geminin [Source:UniProtKB/Swiss-Prot;Acc:O75496]
ENSG00000172270	BSG	4.082	3.122	chr19	571325	583492	p13.3		Basigin Precursor (Leukocyte activation antigen M6)(Collagenase stimulatory factor)(Extracellular matrix metalloproteinase inducer)(EMMPRIN)(5F7)(Tumor cell-derived collagenase stimulatory factor)(TCSF)(OK blood group antigen)(CD147 antigen) [Source:UniProtKB/Swiss-Prot;Acc:P35613]
ENSG00000100941	PNN	4.081	3.38	chr14	39644425	39652422	q21.1		Pinin (140 kDa nuclear and cell adhesion-related phosphoprotein)(Domain-rich serine protein)(DRS protein)(DRSP)(Melanoma metastasis clone A protein)(Desmosome-associated protein)(SR-like protein)(Nuclear protein SDK3) [Source:UniProtKB/Swiss-Prot;Acc:Q9H307]
ENSG00000142173	COL6A2	4.076	2.795	chr21	47518011	47552763	q22.3		Collagen alpha-2(VI) chain Precursor [Source:UniProtKB/Swiss-Prot;Acc:P12110]
ENSG00000132640	BTBD3	4.074	3.478	chr20	11871371	11907257	p12.2	YES	BTB/POZ domain-containing protein 3 [Source:UniProtKB/Swiss-Prot;Acc:Q9Y2F9]
ENSG00000181789	COPG	4.072	2.971	chr3	128968453	128996614	q21.3		Coatomer subunit gamma (Gamma-coat protein)(Gamma-COP) [Source:UniProtKB/Swiss-Prot;Acc:Q9Y678]
ENSG00000140455	USP3	4.07	3.322	chr15	63796810	63883659	q22.31		Ubiquitin carboxyl-terminal hydrolase 3 (EC 3.1.2.15)(Ubiquitin thioesterase 3)(Ubiquitin-specific-processing protease 3)(Deubiquitinating enzyme 3) [Source:UniProtKB/Swiss-Prot;Acc:Q9Y6I4]
ENSG00000164985	PSIP1	4.069	3.15	chr9	15464064	15511017	p22.3		PC4 and SFRS1-interacting protein (Lens epithelium-derived growth factor)(Transcriptional coactivator p75/p52)(Dense fine speckles 70 kDa protein)(DFS 70)(CLL-associated antigen KW-7) [Source:UniProtKB/Swiss-Prot;Acc:O75475]
ENSG00000128708	HAT1	4.064	3.158	chr2	172778958	172848599	q31.1	YES	Histone acetyltransferase type B catalytic subunit (EC 2.3.1.48) [Source:UniProtKB/Swiss-Prot;Acc:O14929]
ENSG00000178878	APOLD1	4.053	2.341	chr12	12878865	12944400	p13.1		Apolipoprotein L domain-containing protein 1 (Vascular early response gene protein) [Source:UniProtKB/Swiss-Prot;Acc:Q96LR9]
ENSG00000176105	YES1	4.047	2.855	chr18	721588	812327	p11.32		Proto-oncogene tyrosine-protein kinase Yes (EC 2.7.10.2)(p61-Yes)(c-Yes) [Source:UniProtKB/Swiss-Prot;Acc:P07947]
ENSG00000119471	HSDL2	4.044	3.236	chr9	115142217	115234690	q32		Hydroxysteroid dehydrogenase-like protein 2 (EC 1.-.-.-) [Source:UniProtKB/Swiss-Prot;Acc:Q6YN16]
ENSG00000113328	CCNG1	4.04	3.204	chr5	162864577	162872022	q34		Cyclin-G1 (Cyclin-G) [Source:UniProtKB/Swiss-Prot;Acc:P51959]
ENSG00000130635	COL5A1	4.04	2.565	chr9	137533620	137736686	q34.3	YES	Collagen alpha-1(V) chain Precursor [Source:UniProtKB/Swiss-Prot;Acc:P20908]
ENSG00000152377	SPOCK1	4.025	3.083	chr5	136310987	136835037	q31.2		Testican-1 Precursor (Protein SPOCK) [Source:UniProtKB/Swiss-Prot;Acc:Q08629]
ENSG00000166794	PPIB	4.024	3.267	chr15	64448011	64455404	q22.31		Peptidyl-prolyl cis-trans isomerase B Precursor (PPIase)(Rotamase)(EC 5.2.1.8)(Cyclophilin B)(S-cyclophilin)(SCYLP)(CYP-S1) [Source:UniProtKB/Swiss-Prot;Acc:P23284]
ENSG00000136026	CKAP4	4.018	2.754	chr12	106631659	106641908	q23.3		Cytoskeleton-associated protein 4 (63 kDa membrane protein)(p63) [Source:UniProtKB/Swiss-Prot;Acc:Q07065]
ENSG00000145431	PDGFC	4.017	2.515	chr4	157682764	157892546	q32.1		Platelet-derived growth factor C Precursor (PDGF-C)(Spinal cord-derived growth factor)(SCDGF)(Fallotein)(VEGF-E) [Contains Platelet-derived growth factor C, latent form(PDGFC latent form);Platelet-derived growth factor C, receptor-binding form(PDGFC receptor-binding form)] [Source:UniProtKB/Swiss-Prot;Acc:Q9NRA1]
ENSG00000136205	TNS3	4.006	2.745	chr7	47314752	47622156	p12.3		Tensin-3 (Tumor endothelial marker 6)(Tensin-like SH2 domain-containing protein 1) [Source:UniProtKB/Swiss-Prot;Acc:Q68CZ2]
ENSG00000100285	NEFH	4.001	2.961	chr22	29876219	29887379	q12.2		Neurofilament heavy polypeptide (NF-H)(Neurofilament triplet H protein)(200 kDa neurofilament protein) [Source:UniProtKB/Swiss-Prot;Acc:P12036]
ENSG00000033170	FUT8	3.998	2.748	chr14	65877310	66210839	q23.3		Alpha-(1,6)-fucosyltransferase (alpha1-6FucT)(EC 2.4.1.68)(Glycoprotein 6-alpha-L-fucosyltransferase)(GDP-fucose--glycoprotein fucosyltransferase)(GDP-L-Fuc:N-acetyl-beta-D-glucosaminide alpha1,6-fucosyltransferase)(Fucosyltransferase 8) [Source:UniProtKB/Swiss-Prot;Acc:Q9BYC5]
ENSG00000113649	TCERG1	3.981	3.358	chr5	145826873	145891524	q32		Transcription elongation regulator 1 (TATA box-binding protein-associated factor 2S)(Transcription factor CA150) [Source:UniProtKB/Swiss-Prot;Acc:O14776]
ENSG00000104859	SFRS16	3.98	2.953	chr19	45542298	45574214	q13.32		Splicing factor, arginine/serine-rich 16 (Suppressor of white-apricot homolog 2) [Source:UniProtKB/Swiss-Prot;Acc:Q8N2M8]
ENSG00000198121	LPAR1	3.979	2.858	chr9	113635543	113800738	q31.3		Lysophosphatidic acid receptor 1 (LPA receptor 1)(LPA-1)(Lysophosphatidic acid receptor Edg-2) [Source:UniProtKB/Swiss-Prot;Acc:Q92633]
ENSG00000006128	TAC1	3.977	1.938	chr7	97361220	97369878	q21.3		Protachykinin-1 Precursor (PPT) [Contains Substance P;Neurokinin A(NKA)(Substance K)(Neuromedin L);Neuropeptide K(NPK);Neuropeptide gamma;C-terminal-flanking peptide] [Source:UniProtKB/Swiss-Prot;Acc:P20366]
ENSG00000173486	FKBP2	3.974	2.83	chr11	64008413	64011606	q13.1		FK506-binding protein 2 Precursor (EC 5.2.1.8)(Peptidyl-prolyl cis-trans isomerase)(PPIase)(Rotamase)(13 kDa FKBP)(FKBP-13) [Source:UniProtKB/Swiss-Prot;Acc:P26885]
ENSG00000114948	ADAM23	3.973	3.391	chr2	207308263	207485851	q33.3		Disintegrin and metalloproteinase domain-containing protein 23 Precursor (ADAM 23)(Metalloproteinase-like, disintegrin-like, and cysteine-rich protein 3)(MDC-3) [Source:UniProtKB/Swiss-Prot;Acc:O75077]
ENSG00000103353	UBFD1	3.963	3.184	chr16	23568392	23585710	p12.2		Ubiquitin domain-containing protein UBFD1 (Ubiquitin-binding protein homolog) [Source:UniProtKB/Swiss-Prot;Acc:O14562]
ENSG00000097021	ACOT7	3.953	3.281	chr1	6324333	6454451	p36.31		Cytosolic acyl coenzyme A thioester hydrolase (EC 3.1.2.2)(Long chain acyl-CoA thioester hydrolase)(Acyl-CoA thioesterase 7)(CTE-IIa)(CTE-II)(Brain acyl-CoA hydrolase) [Source:UniProtKB/Swiss-Prot;Acc:O00154]
ENSG00000140443	IGF1R	3.951	3.376	chr15	99192200	99507759	q26.3		Insulin-like growth factor 1 receptor Precursor (EC 2.7.10.1)(Insulin-like growth factor I receptor)(IGF-I receptor)(CD221 antigen) [Contains Insulin-like growth factor 1 receptor alpha chain;Insulin-like growth factor 1 receptor beta chain] [Source:UniProtKB/Swiss-Prot;Acc:P08069]
ENSG00000097046	CDC7	3.946	3.147	chr1	91966404	91991321	p22.2		Cell division cycle 7-related protein kinase (CDC7-related kinase)(HsCdc7)(huCdc7)(EC 2.7.11.1) [Source:UniProtKB/Swiss-Prot;Acc:O00311]
ENSG00000104267	CA2	3.932	2.17	chr8	86376131	86393721	q21.2		Carbonic anhydrase 2 (EC 4.2.1.1)(Carbonic anhydrase II)(CA-II)(Carbonate dehydratase II)(Carbonic anhydrase C)(CAC) [Source:UniProtKB/Swiss-Prot;Acc:P00918]
ENSG00000211456	SACM1L	3.927	3.457	chr3	45730548	45786901	p21.31		Phosphatidylinositide phosphatase SAC1 (EC 3.1.3.-)(Suppressor of actin mutations 1-like protein) [Source:UniProtKB/Swiss-Prot;Acc:Q9NTJ5]
ENSG00000143149	ALDH9A1	3.926	3.381	chr1	165631453	165668100	q24.1		4-trimethylaminobutyraldehyde dehydrogenase (TMABADH)(EC 1.2.1.47)(Aldehyde dehydrogenase family 9 member A1)(EC 1.2.1.3)(Aldehyde dehydrogenase E3 isozyme)(Gamma-aminobutyraldehyde dehydrogenase)(EC 1.2.1.19)(R-aminobutyraldehyde dehydrogenase) [Source:UniProtKB/Swiss-Prot;Acc:P49189]
ENSG00000108960	MMD	3.914	2.688	chr17	53469974	53499341	q22		Monocyte to macrophage differentiation protein (Progestin and adipoQ receptor family member XI) [Source:UniProtKB/Swiss-Prot;Acc:Q15546]
ENSG00000173482	PTPRM	3.909	3.239	chr18	7567817	8406859	p11.23	YES	Receptor-type tyrosine-protein phosphatase mu Precursor (Protein-tyrosine phosphatase mu)(R-PTP-mu)(EC 3.1.3.48) [Source:UniProtKB/Swiss-Prot;Acc:P28827]
ENSG00000099622	CIRBP	3.904	3.303	chr19	1269267	1273171	p13.3	YES	Cold-inducible RNA-binding protein (Glycine-rich RNA-binding protein CIRP)(A18 hnRNP) [Source:UniProtKB/Swiss-Prot;Acc:Q14011]
ENSG00000176890	TYMS	3.904	2.78	chr18	657604	673578	p11.32		Thymidylate synthase (TSase)(TS)(EC 2.1.1.45) [Source:UniProtKB/Swiss-Prot;Acc:P04818]
ENSG00000198730	CTR9	3.891	3.31	chr11	10772803	10801287	p15.3		RNA polymerase-associated protein CTR9 homolog (SH2 domain-binding protein 1) [Source:UniProtKB/Swiss-Prot;Acc:Q6PD62]
ENSG00000104067	TJP1	3.891	3.498	chr15	29991571	30248497	q13.1	YES	Tight junction protein ZO-1 (Zonula occludens protein 1)(Zona occludens protein 1)(Tight junction protein 1) [Source:UniProtKB/Swiss-Prot;Acc:Q07157]
ENSG00000166557	TMED3	3.887	3.038	chr15	79603404	79703846	q25.1		Transmembrane emp24 domain-containing protein 3 Precursor (Membrane protein p24B) [Source:UniProtKB/Swiss-Prot;Acc:Q9Y3Q3]
ENSG00000067113	PPAP2A	3.885	3.018	chr5	54720685	54830873	q11.2		Lipid phosphate phosphohydrolase 1 (EC 3.1.3.4)(Phosphatidic acid phosphatase 2a)(PAP2-alpha)(PAP-2a)(PAP2a)(Phosphatidate phosphohydrolase type 2a) [Source:UniProtKB/Swiss-Prot;Acc:O14494]
ENSG00000180509	KCNE1	3.88	2.257	chr21	35818988	35884573	q22.12		Potassium voltage-gated channel subfamily E member 1 (IKs producing slow voltage-gated potassium channel subunit beta Mink)(Minimal potassium channel)(Delayed rectifier potassium channel subunit IsK) [Source:UniProtKB/Swiss-Prot;Acc:P15382]
ENSG00000162616	DNAJB4	3.869	3.035	chr1	78444859	78483648	p31.1		DnaJ homolog subfamily B member 4 (Heat shock 40 kDa protein 1 homolog)(Heat shock protein 40 homolog)(HSP40 homolog)(Human liver DnaJ-like protein) [Source:UniProtKB/Swiss-Prot;Acc:Q9UDY4]
ENSG00000168542	COL3A1	3.867	3.022	chr2	189839046	189877472	q32.2		Collagen alpha-1(III) chain Precursor [Source:UniProtKB/Swiss-Prot;Acc:P02461]
ENSG00000116679	IVNS1ABP	3.865	3.217	chr1	185265520	185286461	q25.3		Influenza virus NS1A-binding protein (NS1-binding protein)(NS1-BP)(Aryl hydrocarbon receptor-associated protein 3) [Source:UniProtKB/Swiss-Prot;Acc:Q9Y6Y0]
ENSG00000053438	NNAT	3.865	3.031	chr20	36149617	36152092	q11.23		Neuronatin [Source:UniProtKB/Swiss-Prot;Acc:Q16517]
ENSG00000112096	SOD2	3.86	3.071	chr6	160100148	160114353	q25.3	YES	Superoxide dismutase [Mn], mitochondrial Precursor (EC 1.15.1.1) [Source:UniProtKB/Swiss-Prot;Acc:P04179]
ENSG00000156304	SFRS15	3.848	2.946	chr21	33043313	33104388	q22.11		Splicing factor, arginine/serine-rich 15 (CTD-binding SR-like protein RA4) [Source:UniProtKB/Swiss-Prot;Acc:O95104]
ENSG00000149084	HSD17B12	3.843	3.618	chr11	43702143	43878160	p11.2		Estradiol 17-beta-dehydrogenase 12 (EC 1.1.1.62)(17-beta-hydroxysteroid dehydrogenase 12)(17-beta-HSD 12)(3-ketoacyl-CoA reductase)(KAR)(EC 1.3.1.-) [Source:UniProtKB/Swiss-Prot;Acc:Q53GQ0]
ENSG00000099783	HNRNPM	3.827	3.324	chr19	8509651	8553885	p13.2		Heterogeneous nuclear ribonucleoprotein M (hnRNP M) [Source:UniProtKB/Swiss-Prot;Acc:P52272]
ENSG00000104332	SFRP1	3.825	2.587	chr8	41119483	41166992	p11.21		Secreted frizzled-related protein 1 Precursor (sFRP-1)(Frizzled-related protein 1)(FRP-1)(Secreted apoptosis-related protein 2)(SARP-2) [Source:UniProtKB/Swiss-Prot;Acc:Q8N474]
ENSG00000116473	RAP1A	3.824	2.769	chr1	112084840	112259313	p13.2		Ras-related protein Rap-1A Precursor (GTP-binding protein smg-p21A)(Ras-related protein Krev-1)(C21KG)(G-22K) [Source:UniProtKB/Swiss-Prot;Acc:P62834]
ENSG00000157654		3.823	2.951	chr9	112542589	112934792	q31.3	YES	A-kinase anchor protein 2 (AKAP-2)(Protein kinase A-anchoring protein 2)(PRKA2)(AKAP-KL) [Source:UniProtKB/Swiss-Prot;Acc:Q9Y2D5]
ENSG00000005893	LAMP2	3.821	2.787	chrX	119560004	119603204	q24	YES	Lysosome-associated membrane glycoprotein 2 Precursor (LAMP-2)(CD107 antigen-like family member B)(CD107b antigen) [Source:UniProtKB/Swiss-Prot;Acc:P13473]
ENSG00000185022	MAFF	3.82	2.417	chr22	38597889	38612518	q13.1		Transcription factor MafF (V-maf musculoaponeurotic fibrosarcoma oncogene homolog F)(U-Maf) [Source:UniProtKB/Swiss-Prot;Acc:Q9ULX9]
ENSG00000197329	PELI1	3.817	3.325	chr2	64319786	64371588	p14	YES	Protein pellino homolog 1 (Pellino-1)(Pellino-related intracellular-signaling molecule) [Source:UniProtKB/Swiss-Prot;Acc:Q96FA3]
ENSG00000204580		3.816	3.045	chr6	30848752	30867933	p21.33		Epithelial discoidin domain-containing receptor 1 Precursor (Epithelial discoidin domain receptor 1)(EC 2.7.10.1)(Tyrosine kinase DDR)(Discoidin receptor tyrosine kinase)(Tyrosine-protein kinase CAK)(Cell adhesion kinase)(TRK E)(Protein-tyrosine kinase RTK 6)(HGK2)(CD167 antigen-like family member A)(CD167a antigen) [Source:UniProtKB/Swiss-Prot;Acc:Q08345]
ENSG00000160201	U2AF1	3.812	2.884	chr21	44513066	44527697	q22.3		Splicing factor U2AF 35 kDa subunit (U2 auxiliary factor 35 kDa subunit)(U2 snRNP auxiliary factor small subunit) [Source:UniProtKB/Swiss-Prot;Acc:Q01081]
ENSG00000082701	GSK3B	3.806	1.355	chr3	119540170	119813264	q13.33		Glycogen synthase kinase-3 beta (GSK-3 beta)(EC 2.7.11.26) [Source:UniProtKB/Swiss-Prot;Acc:P49841]
ENSG00000172500	FIBP	3.804	3.309	chr11	65651211	65656010	q13.1	YES	Acidic fibroblast growth factor intracellular-binding protein (aFGF intracellular-binding protein)(FGF-1 intracellular-binding protein) [Source:UniProtKB/Swiss-Prot;Acc:O43427]
ENSG00000133703	KRAS	3.801	3.338	chr12	25358182	25403854	p12.1		GTPase KRas Precursor (K-Ras 2)(Ki-Ras)(c-K-ras)(c-Ki-ras) [Contains GTPase KRas, N-terminally processed] [Source:UniProtKB/Swiss-Prot;Acc:P01116]
ENSG00000198743	SLC5A3	3.801	2.871	chr21	35445870	35478559	q22.11		Sodium/myo-inositol cotransporter (Na(+)/myo-inositol cotransporter)(Solute carrier family 5 member 3) [Source:UniProtKB/Swiss-Prot;Acc:P53794]
ENSG00000163032	VSNL1	3.798	3.099	chr2	17720393	17838285	p24.2		Visinin-like protein 1 (VILIP)(VLP-1)(Hippocalcin-like protein 3)(HLP3) [Source:UniProtKB/Swiss-Prot;Acc:P62760]
ENSG00000136122	C13orf34	3.789	2.238	chr13	73301981	73330328	q22.1		Protein aurora borealis (HsBora) [Source:UniProtKB/Swiss-Prot;Acc:Q6PGQ7]
ENSG00000171298	GAA	3.787	3.194	chr17	78075355	78093678	q25.3	YES	Lysosomal alpha-glucosidase Precursor (EC 3.2.1.20)(Acid maltase)(Aglucosidase alfa) [Contains 76 kDa lysosomal alpha-glucosidase;70 kDa lysosomal alpha-glucosidase] [Source:UniProtKB/Swiss-Prot;Acc:P10253]
ENSG00000088448	ANKRD10	3.781	2.743	chr13	111530887	111567416	q34		Ankyrin repeat domain-containing protein 10 [Source:UniProtKB/Swiss-Prot;Acc:Q9NXR5]
ENSG00000163479	SSR2	3.78	3.336	chr1	155978839	155990758	q22		Translocon-associated protein subunit beta Precursor (TRAP-beta)(Signal sequence receptor subunit beta)(SSR-beta) [Source:UniProtKB/Swiss-Prot;Acc:P43308]
ENSG00000204856	C12orf24	3.778	3.417	chr12	110906232	110928188	q24.11		Uncharacterized protein C12orf24 [Source:UniProtKB/Swiss-Prot;Acc:Q8WUB2]
ENSG00000162607	USP1	3.772	3.03	chr1	62901968	62917475	p31.3		Ubiquitin carboxyl-terminal hydrolase 1 (EC 3.1.2.15)(Ubiquitin thioesterase 1)(Ubiquitin-specific-processing protease 1)(Deubiquitinating enzyme 1)(hUBP) [Source:UniProtKB/Swiss-Prot;Acc:O94782]
ENSG00000105404	RABAC1	3.767	3.188	chr19	42460838	42463528	q13.2		Prenylated Rab acceptor protein 1 (PRA1 family protein 1) [Source:UniProtKB/Swiss-Prot;Acc:Q9UI14]
ENSG00000182492	BGN	3.766	3.017	chrX	152760397	152775012	q28		Biglycan Precursor (Bone/cartilage proteoglycan I)(PG-S1) [Source:UniProtKB/Swiss-Prot;Acc:P21810]
ENSG00000075539	FRYL	3.765	3.262	chr4	48499380	48782316	p11		Protein furry homolog-like (ALL1-fused gene from chromosome 4p12) [Source:UniProtKB/Swiss-Prot;Acc:O94915]
ENSG00000134684	YARS	3.765	3.431	chr1	33240840	33283754	p35.1		Tyrosyl-tRNA synthetase, cytoplasmic (EC 6.1.1.1)(Tyrosyl--tRNA ligase)(TyrRS) [Source:UniProtKB/Swiss-Prot;Acc:P54577]
ENSG00000105854	PON2	3.764	2.862	chr7	95034179	95064510	q21.3		Serum paraoxonase/arylesterase 2 (PON 2)(EC 3.1.1.2)(EC 3.1.8.1)(Serum aryldialkylphosphatase 2)(A-esterase 2)(Aromatic esterase 2) [Source:UniProtKB/Swiss-Prot;Acc:Q15165]
ENSG00000148943	LIN7C	3.763	3.033	chr11	27516124	27528303	p14.1		Lin-7 homolog C (Lin-7C)(Mammalian lin-seven protein 3)(MALS-3)(Vertebrate lin-7 homolog 3)(Veli-3 protein) [Source:UniProtKB/Swiss-Prot;Acc:Q9NUP9]
ENSG00000114200	BCHE	3.759	2.622	chr3	165490692	165555260	q26.1		Cholinesterase Precursor (EC 3.1.1.8)(Acylcholine acylhydrolase)(Choline esterase II)(Butyrylcholine esterase)(Pseudocholinesterase) [Source:UniProtKB/Swiss-Prot;Acc:P06276]
ENSG00000122884	P4HA1	3.756	2.392	chr10	74766975	74856732	q22.1		Prolyl 4-hydroxylase subunit alpha-1 Precursor (EC 1.14.11.2)(4-PH alpha-1)(Procollagen-proline,2-oxoglutarate-4-dioxygenase subunit alpha-1) [Source:UniProtKB/Swiss-Prot;Acc:P13674]
ENSG00000106397	PLOD3	3.754	3.218	chr7	100849258	100861701	q22.1	YES	Procollagen-lysine,2-oxoglutarate 5-dioxygenase 3 Precursor (EC 1.14.11.4)(Lysyl hydroxylase 3)(LH3) [Source:UniProtKB/Swiss-Prot;Acc:O60568]
ENSG00000168615	ADAM9	3.752	3.254	chr8	38854388	38962777	p11.22		Disintegrin and metalloproteinase domain-containing protein 9 Precursor (ADAM 9)(EC 3.4.24.-)(Metalloprotease/disintegrin/cysteine-rich protein 9)(Myeloma cell metalloproteinase)(Meltrin-gamma)(Cellular disintegrin-related protein) [Source:UniProtKB/Swiss-Prot;Acc:Q13443]
ENSG00000169919	GUSB	3.748	3.253	chr7	65425671	65447301	q11.21		Beta-glucuronidase Precursor (EC 3.2.1.31)(Beta-G1) [Source:UniProtKB/Swiss-Prot;Acc:P08236]
ENSG00000135829	DHX9	3.747	3.348	chr1	182808504	182856886	q25.3		ATP-dependent RNA helicase A (EC 3.6.1.-)(Nuclear DNA helicase II)(NDH II)(DEAH box protein 9) [Source:UniProtKB/Swiss-Prot;Acc:Q08211]
ENSG00000162734	PEA15	3.747	3.418	chr1	160175127	160185166	q23.2		Astrocytic phosphoprotein PEA-15 (Phosphoprotein enriched in diabetes)(PED) [Source:UniProtKB/Swiss-Prot;Acc:Q15121]
ENSG00000075624	ACTB	3.741	3.411	chr7	5566782	5603415	p22.1	YES	Actin, cytoplasmic 1 (Beta-actin) [Contains Actin, cytoplasmic 1, N-terminally processed] [Source:UniProtKB/Swiss-Prot;Acc:P60709]
ENSG00000119729	RHOQ	3.736	2.984	chr2	46768945	46810260	p21	YES	Rho-related GTP-binding protein RhoQ Precursor (Ras-related GTP-binding protein TC10)(Ras-like protein family member 7A) [Source:UniProtKB/Swiss-Prot;Acc:P17081]
ENSG00000103187	COTL1	3.731	3.304	chr16	84599200	84651683	q24.1	YES	Coactosin-like protein [Source:UniProtKB/Swiss-Prot;Acc:Q14019]
ENSG00000198648	STK39	3.722	3.439	chr2	168810530	169104651	q24.3		STE20/SPS1-related proline-alanine-rich protein kinase (Ste-20-related kinase)(EC 2.7.11.1)(Serine/threonine-protein kinase 39)(DCHT) [Source:UniProtKB/Swiss-Prot;Acc:Q9UEW8]
ENSG00000152413	HOMER1	3.716	2.862	chr5	78668459	78810040	q14.1		Homer protein homolog 1 [Source:UniProtKB/Swiss-Prot;Acc:Q86YM7]
ENSG00000100577	GSTZ1	3.713	2.759	chr14	77787230	77797939	q24.3		Maleylacetoacetate isomerase (MAAI)(EC 5.2.1.2)(Glutathione S-transferase zeta 1)(EC 2.5.1.18)(GSTZ1-1) [Source:UniProtKB/Swiss-Prot;Acc:O43708]
ENSG00000094880	CDC23	3.708	2.817	chr5	137523339	137549032	q31.2		Cell division cycle protein 23 homolog (Anaphase-promoting complex subunit 8)(APC8)(Cyclosome subunit 8) [Source:UniProtKB/Swiss-Prot;Acc:Q9UJX2]
ENSG00000080371	RAB21	3.707	3.312	chr12	72148658	72181150	q21.1	YES	Ras-related protein Rab-21 [Source:UniProtKB/Swiss-Prot;Acc:Q9UL25]
ENSG00000163399	ATP1A1	3.7	3.135	chr1	116915290	116952883	p13.1		Sodium/potassium-transporting ATPase subunit alpha-1 Precursor (Sodium pump subunit alpha-1)(EC 3.6.3.9)(Na(+)/K(+) ATPase alpha-1 subunit) [Source:UniProtKB/Swiss-Prot;Acc:P05023]
ENSG00000108679	LGALS3BP	3.697	2.566	chr17	76967337	76976061	q25.3		Galectin-3-binding protein Precursor (Lectin galactoside-binding soluble 3-binding protein)(Mac-2-binding protein)(Mac-2 BP)(MAC2BP)(Tumor-associated antigen 90K)(Basement membrane autoantigen p105) [Source:UniProtKB/Swiss-Prot;Acc:Q08380]
ENSG00000142534	RPS11 ; RPS11P5	3.694	2.407	chr19	49999634	50002944	q13.33		40S ribosomal protein S11 [Source:UniProtKB/Swiss-Prot;Acc:P62280]
ENSG00000105655	ISYNA1	3.692	3.476	chr19	18545625	18548943	p13.11		Inositol-3-phosphate synthase 1 (EC 5.5.1.4)(Myo-inositol-1-phosphate synthase)(MI-1-P synthase)(MIP synthase)(hIPS)(Myo-inositol 1-phosphate synthase A1)(hINO1) [Source:UniProtKB/Swiss-Prot;Acc:Q9NPH2]
ENSG00000136108	CKAP2	3.688	2.96	chr13	53029495	53050485	q14.3		Cytoskeleton-associated protein 2 (Tumor- and microtubule-associated protein)(CTCL tumor antigen se20-10) [Source:UniProtKB/Swiss-Prot;Acc:Q8WWK9]
ENSG00000066583	ISOC1	3.686	2.655	chr5	128430442	128449721	q23.3		Isochorismatase domain-containing protein 1 [Source:UniProtKB/Swiss-Prot;Acc:Q96CN7]
ENSG00000143420	ENSA	3.681	3.276	chr1	150573327	150602098	q21.3		Alpha-endosulfine (ARPP-19e) [Source:UniProtKB/Swiss-Prot;Acc:O43768]
ENSG00000114353	GNAI2	3.68	3.138	chr3	50263724	50296787	p21.31	YES	Guanine nucleotide-binding protein G(i), alpha-2 subunit (Adenylate cyclase-inhibiting G alpha protein) [Source:UniProtKB/Swiss-Prot;Acc:P04899]
ENSG00000168056	LTBP3	3.679	2.568	chr11	65306031	65325699	q13.1		Latent-transforming growth factor beta-binding protein 3 Precursor (LTBP-3) [Source:UniProtKB/Swiss-Prot;Acc:Q9NS15]
ENSG00000165389	C14orf147	3.678	3.311	chr14	34901995	34931562	q13.1		Small subunit of serine palmitoyltransferase A (ssSPTa) [Source:UniProtKB/Swiss-Prot;Acc:Q969W0]
ENSG00000140105	WARS	3.671	2.994	chr14	100800125	100842680	q32.2		Tryptophanyl-tRNA synthetase, cytoplasmic (EC 6.1.1.2)(Tryptophan--tRNA ligase)(TrpRS)(Interferon-induced protein 53)(IFP53)(hWRS) [Source:UniProtKB/Swiss-Prot;Acc:P23381]
ENSG00000018625	ATP1A2	3.67	2.733	chr1	160085549	160113381	q23.2		Sodium/potassium-transporting ATPase subunit alpha-2 Precursor (Sodium pump subunit alpha-2)(EC 3.6.3.9)(Na(+)/K(+) ATPase alpha-2 subunit) [Source:UniProtKB/Swiss-Prot;Acc:P50993]

## Sheet: SuppTable3
Supplementary Table 3. Transcription factors and associated GO terms
GO category	Description	TF
GO:0000060	protein import into nucleus	ARNTL
		TP53
GO:0000082	G1/S transition of mitotic cell cycle	NFATC1
GO:0000122	negative regulation of transcription from RNA polymerase II promoter	EGR1
		FOXA1
		FOXP3
		GABPA
		HES1
		HOXC8
		LEF1
		RARB
		SNAI2
		SPI1
		STAT3
		TCF4
		TP53
		TWIST1
GO:0000380	alternative nuclear mRNA splicing	SFPQ
GO:0000381	regulation of alternative nuclear mRNA splicing	MYOD1
GO:0000723	telomere maintenance	PARP1
GO:0001501	skeletal system development	DLX5
		ETS2
		RUNX1
		TWIST1
		VDR
GO:0001503	ossification	CBFB
		SP1
GO:0001525	angiogenesis	JUN
GO:0001553	luteinization	NR5A1
GO:0001558	regulation of cell growth	NOV
GO:0001649	osteoblast differentiation	CBFB
		DLX5
GO:0001657	ureteric bud development	RARB
GO:0001659	temperature homeostasis	PPARGC1A
		STAT3
GO:0001661	conditioned taste aversion	FOS
GO:0001666	response to hypoxia	CREBBP
		EP300
		ETS1
		PPARA
GO:0001678	cellular glucose homeostasis	PPARGC1A
GO:0001701	in utero embryonic development	AR
		GABPA
		HES1
		HSF1
		MAFG
		NOTCH1
		RUNX1
		SP1
		TP53
GO:0001708	cell fate specification	NOTCH1
GO:0001754	eye photoreceptor cell differentiation	STAT3
GO:0001756	somitogenesis	EP300
		LEF1
		TP53
GO:0001764	neuron migration	TWIST1
GO:0001782	B cell homeostasis	FOXP3
GO:0001816	cytokine production	FOXP3
		MAF
		NFATC2
GO:0001822	kidney development	LEF1
GO:0001829	trophectodermal cell differentiation	SP1
GO:0001836	release of cytochrome c from mitochondria	JUN
		TP53
GO:0001837	epithelial to mesenchymal transition	LEF1
		NFATC1
		NOTCH1
GO:0001843	neural tube closure	TWIST1
GO:0001889	liver development	CEBPG
		EP300
		HES1
		NOTCH1
		RELA
		RUNX1
		SP1
GO:0001892	embryonic placenta development	HSF1
		SP1
GO:0001934	positive regulation of protein amino acid phosphorylation	EP300
GO:0001942	hair follicle development	RELA
GO:0001958	endochondral ossification	DLX5
GO:0002040	sprouting angiogenesis	NOTCH1
GO:0002088	lens development in camera-type eye	MAF
GO:0002262	myeloid cell homeostasis	FOXP3
GO:0002309	T cell proliferation during immune response	TP53
GO:0002320	lymphoid progenitor cell differentiation	SPI1
GO:0002326	B cell lineage commitment	TP53
GO:0002347	response to tumor cell	TP53
GO:0002360	T cell lineage commitment	TP53
GO:0002361	CD4-positive	FOXP3
GO:0002456	T cell mediated immunity	FOXP3
GO:0002507	tolerance induction	FOXP3
GO:0002513	tolerance induction to self antigen	FOXP3
GO:0002573	myeloid leukocyte differentiation	SPI1
GO:0002637	regulation of immunoglobulin production	FOXP3
GO:0002666	positive regulation of T cell tolerance induction	FOXP3
GO:0002669	positive regulation of T cell anergy	FOXP3
GO:0002677	negative regulation of chronic inflammatory response	FOXP3
GO:0002725	negative regulation of T cell cytokine production	FOXP3
GO:0002851	positive regulation of peripheral T cell tolerance induction	FOXP3
GO:0003160	endocardium morphogenesis	NOTCH1
GO:0003180	aortic valve morphogenesis	NOTCH1
GO:0006006	glucose metabolic process	CREM
GO:0006094	gluconeogenesis	PPARGC1A
GO:0006111	regulation of gluconeogenesis	NR3C1
GO:0006259	DNA metabolic process	PARP1
GO:0006281	DNA repair	PARP1
		SFPQ
GO:0006284	base-excision repair	PARP1
		TP53
GO:0006289	nucleotide-excision repair	TP53
GO:0006302	double-strand break repair	TP53
GO:0006306	DNA methylation	FOS
GO:0006310	DNA recombination	RBPJ
		SFPQ
GO:0006338	chromatin remodeling	FOXA1
		FOXP3
		NR3C1
GO:0006350	transcription	PSIP1
GO:0006351	transcription	AR
		CREB1
		MAF
		NR3C1
GO:0006355	regulation of transcription	AR
		ARNTL
		ATF1
		ATF6
		BACH1
		CEBPG
		CREB1
		CREBBP
		CREM
		DLX5
		EGR1
		ELF2
		ELK4
		EP300
		ETS1
		ETS2
		ETV1
		FOS
		FOXA1
		FOXP3
		GABPA
		HES1
		HOXC8
		HSF1
		JUN
		MAF
		MAFB
		MAFG
		MYOD1
		NCOA1
		NFATC1
		NFATC2
		NFATC3
		NFE2L2
		NFYA
		NR3C1
		NR5A1
		PPARA
		RARB
		RBPJ
		RELA
		RELB
		REST
		RUNX1
		SP1
		SPI1
		STAT2
		STAT3
		TCF4
		TP53
		VDR
GO:0006357	regulation of transcription from RNA polymerase II promoter	AR
		ATF6
		CEBPG
		ELF2
		ETS1
		FOS
		GABPA
		LEF1
		LITAF
		MAFB
		MYOD1
		NFATC3
		NFYA
		NOTCH1
		NR5A1
		SP1
		STAT2
		STAT3
		TCF12
GO:0006366	transcription from RNA polymerase II promoter	CBFB
		CREB1
		ETS1
		ETV1
		FOS
		GABPA
		JUN
		KLF13
		MAF
		NFATC1
		NFATC3
		NFE2L2
		NFYA
		NR3C1
		NR5A1
		PARP1
		PPARA
		STAT3
GO:0006367	transcription initiation from RNA polymerase II promoter	PPARGC1A
GO:0006396	RNA processing	HNRNPK
GO:0006397	mRNA processing	HNRNPK
		PPARGC1A
		RBMX
		SFPQ
GO:0006457	protein folding	ATF6
GO:0006461	protein complex assembly	CREBBP
		PPARGC1A
		TP53
GO:0006468	protein amino acid phosphorylation	CREB1
		HSF1
		MYOD1
GO:0006471	protein amino acid ADP-ribosylation	PARP1
GO:0006629	lipid metabolic process	PPARA
GO:0006631	fatty acid metabolic process	CREM
		PPARA
GO:0006687	glycosphingolipid metabolic process	CREM
GO:0006810	transport	AR
GO:0006816	calcium ion transport	NFATC1
		VDR
GO:0006874	cellular calcium ion homeostasis	VDR
GO:0006915	apoptosis	EP300
		LITAF
		TP53
		TWIST1
GO:0006916	anti-apoptosis	ETS1
		NR3C1
		RELA
GO:0006917	induction of apoptosis	ETS1
		TP53
GO:0006928	cellular component movement	STAT3
GO:0006950	response to stress	ATF6
		FOS
		RELA
GO:0006952	defense response	HSF1
		RELA
GO:0006953	acute-phase response	STAT3
GO:0006954	inflammatory response	FOS
		NFATC3
		RELA
GO:0006955	immune response	CEBPG
		ETS1
		NOTCH1
		TCF12
GO:0006968	cellular defense response	RELA
GO:0006974	response to DNA damage stimulus	TP53
GO:0006978	DNA damage response	TP53
GO:0006983	ER overload response	TP53
GO:0006986	response to unfolded protein	ATF6
GO:0006990	positive regulation of gene-specific transcription involved in unfolded protein response	ATF6
GO:0007005	mitochondrion organization	PPARGC1A
GO:0007049	cell cycle	EP300
GO:0007050	cell cycle arrest	TP53
GO:0007155	cell adhesion	HES1
		LEF1
GO:0007165	signal transduction	AR
		ARNTL
		ATF6
		CREB1
		CREBBP
		CREM
		HNRNPK
		NCOA1
		NR3C1
		RARB
		STAT2
		STAT3
		VDR
GO:0007179	transforming growth factor beta receptor signaling pathway	CREB1
		FOS
		JUN
		TP53
GO:0007184	SMAD protein nuclear translocation	JUN
GO:0007219	Notch signaling pathway	HES1
		NOTCH1
		RBPJ
GO:0007221	positive regulation of transcription of Notch receptor target	NOTCH1
GO:0007224	smoothened signaling pathway	HES1
GO:0007259	JAK-STAT cascade	STAT2
		STAT3
GO:0007265	Ras protein signal transduction	TP53
GO:0007267	cell-cell signaling	AR
		NR5A1
GO:0007275	multicellular organismal development	CREM
		DLX5
		FOXA1
		HOXC8
		MYOD1
		NOTCH1
		SNAI2
		TCF12
		TP53
		TWIST1
		VDR
GO:0007283	spermatogenesis	CREM
		HSF1
		NOTCH1
GO:0007368	determination of left/right symmetry	NOTCH1
GO:0007369	gastrulation	TP53
GO:0007379	segment specification	MAFB
GO:0007386	compartment pattern formation	NOTCH1
GO:0007399	nervous system development	DLX5
		EP300
		FOS
		HES1
		STAT3
GO:0007406	negative regulation of neuroblast proliferation	TP53
GO:0007409	axonogenesis	CREB1
		DLX5
		NOTCH1
GO:0007411	axon guidance	DLX5
GO:0007417	central nervous system development	RUNX1
		TP53
GO:0007423	sensory organ development	MAFB
GO:0007440	foregut morphogenesis	NOTCH1
GO:0007492	endoderm development	NOTCH1
GO:0007499	ectoderm and mesoderm interaction	SNAI2
GO:0007507	heart development	EP300
		NFATC1
		NFATC3
		NOTCH1
GO:0007517	muscle organ development	MYOD1
		TCF12
		TWIST1
GO:0007518	myoblast cell fate determination	MYOD1
GO:0007519	skeletal muscle tissue development	EP300
		MYOD1
GO:0007538	primary sex determination	NR5A1
GO:0007548	sex differentiation	AR
GO:0007565	female pregnancy	ETS1
		FOS
GO:0007568	aging	FOS
		JUN
		RELA
GO:0007569	cell aging	TP53
GO:0007585	respiratory gaseous exchange	MAFB
GO:0007586	digestion	PPARGC1A
GO:0007595	lactation	CREB1
		VDR
GO:0007611	learning or memory	EGR1
GO:0007612	learning	JUN
GO:0007623	circadian rhythm	ARNTL
		JUN
GO:0008104	protein localization	TP53
GO:0008152	metabolic process	CTBP2
GO:0008156	negative regulation of DNA replication	TP53
GO:0008211	glucocorticoid metabolic process	NR3C1
GO:0008219	cell death	AR
		FUS
GO:0008283	cell proliferation	AR
		CREBBP
		DLX5
		TP53
GO:0008284	positive regulation of cell proliferation	ETS1
		HES1
		JUN
		NOTCH1
		RELA
GO:0008285	negative regulation of cell proliferation	CTBP2
		ETS1
		FOXP3
		HSF1
		JUN
		RARB
		TP53
		VDR
GO:0008361	regulation of cell size	CREB1
GO:0008380	RNA splicing	FUS
		HNRNPK
		PPARGC1A
		RBMX
		SFPQ
GO:0008544	epidermis development	NOTCH1
		PPARA
GO:0008584	male gonad development	AR
		NR5A1
GO:0008585	female gonad development	NR5A1
GO:0008628	induction of apoptosis by hormones	VDR
GO:0008629	induction of apoptosis by intracellular signals	TP53
GO:0008634	negative regulation of survival gene product expression	FOXA1
GO:0008635	activation of caspase activity by cytochrome c	TP53
GO:0009303	rRNA transcription	TP53
GO:0009314	response to radiation	SNAI2
GO:0009408	response to heat	HSF1
GO:0009409	response to cold	FOS
GO:0009411	response to UV	TP53
GO:0009416	response to light stimulus	FOS
GO:0009611	response to wounding	ETS1
GO:0009612	response to mechanical stimulus	ETS1
		FOS
		JUN
		RELA
GO:0009615	response to virus	STAT2
GO:0009617	response to bacterium	RELA
GO:0009629	response to gravity	FOS
GO:0009636	response to toxin	FOS
GO:0009651	response to salt stress	TP53
GO:0009653	anatomical structure morphogenesis	TWIST1
GO:0009749	response to glucose stimulus	EGR1
		EP300
GO:0009790	embryonic development	NOTCH1
GO:0009792	embryonic development ending in birth or egg hatching	TP53
GO:0009887	organ morphogenesis	EP300
		RELA
		VDR
GO:0009888	tissue development	NR5A1
GO:0009952	anterior/posterior pattern formation	HOXC8
GO:0009987	cellular process	AR
		JUN
GO:0010001	glial cell differentiation	NOTCH1
GO:0010033	response to organic substance	CREB1
		JUN
		RELA
		STAT3
GO:0010035	response to inorganic substance	RELA
GO:0010165	response to X-ray	TP53
GO:0010224	response to UV-B	RELA
GO:0010226	response to lithium ion	LEF1
GO:0010332	response to gamma radiation	TP53
GO:0010468	regulation of gene expression	AR
		FOXA1
		NOTCH1
GO:0010552	positive regulation of gene-specific transcription from RNA polymerase II promoter	AR
		CREB1
		ETS1
		FOXA1
		FOXP3
		HES1
		TP53
GO:0010553	negative regulation of gene-specific transcription from RNA polymerase II promoter	HES1
		PPARA
		VDR
GO:0010560	positive regulation of glycoprotein biosynthetic process	EP300
GO:0010628	positive regulation of gene expression	EP300
		LEF1
		RELB
GO:0010715	regulation of extracellular matrix disassembly	ETS1
GO:0010745	negative regulation of macrophage derived foam cell differentiation	PPARA
GO:0010871	negative regulation of receptor biosynthetic process	PPARA
GO:0010887	negative regulation of cholesterol storage	PPARA
GO:0010891	negative regulation of sequestering of triglyceride	PPARA
GO:0010976	positive regulation of neuron projection development	ATF1
GO:0010980	positive regulation of vitamin D 24-hydroxylase activity	VDR
GO:0014040	positive regulation of Schwann cell differentiation	RELA
GO:0014070	response to organic cyclic substance	ATF1
		EP300
		FOS
		JUN
		LEF1
		RELA
		STAT3
GO:0014807	regulation of somitogenesis	NOTCH1
GO:0014912	negative regulation of smooth muscle cell migration	RBPJ
GO:0015908	fatty acid transport	PPARA
GO:0016049	cell growth	AR
GO:0016055	Wnt receptor signaling pathway	LEF1
GO:0016071	mRNA metabolic process	CEBPG
GO:0016481	negative regulation of transcription	REST
		VDR
GO:0016540	protein autoprocessing	PARP1
GO:0016568	chromatin modification	NR3C1
GO:0016573	histone acetylation	CREBBP
		EP300
GO:0018076	N-terminal peptidyl-lysine acetylation	CREBBP
		EP300
GO:0019047	provirus integration	PSIP1
GO:0019059	initiation of viral infection	PSIP1
GO:0019079	viral genome replication	CTBP2
GO:0019102	male somatic sex determination	AR
GO:0019217	regulation of fatty acid metabolic process	PPARA
GO:0019221	cytokine-mediated signaling pathway	RELA
		STAT3
GO:0019395	fatty acid oxidation	PPARGC1A
GO:0019752	carboxylic acid metabolic process	HIVEP3
GO:0019882	antigen processing and presentation	RELB
GO:0019953	sexual reproduction	STAT3
GO:0021542	dentate gyrus development	LEF1
GO:0021555	midbrain-hindbrain boundary morphogenesis	HES1
GO:0021557	oculomotor nerve development	HES1
GO:0021558	trochlear nerve development	HES1
GO:0021571	rhombomere 5 development	MAFB
GO:0021572	rhombomere 6 development	MAFB
GO:0021575	hindbrain morphogenesis	HES1
GO:0021756	striatum development	RARB
GO:0021766	hippocampus development	LEF1
GO:0021854	hypothalamus development	ETS1
GO:0021915	neural tube development	HES1
		NOTCH1
GO:0021983	pituitary gland development	CREB1
		ETS1
		HES1
GO:0022008	neurogenesis	RARB
GO:0022904	respiratory electron transport chain	PPARGC1A
GO:0023034	intracellular signaling pathway	NFATC1
GO:0030097	hemopoiesis	RUNX1
GO:0030098	lymphocyte differentiation	CBFB
		SPI1
GO:0030099	myeloid cell differentiation	CBFB
		RUNX1
GO:0030111	regulation of Wnt receptor signaling pathway	LEF1
GO:0030154	cell differentiation	CREM
		CTBP2
		MYOD1
		NOTCH1
		NR5A1
		TP53
		TWIST1
GO:0030182	neuron differentiation	HOXC8
		NOTCH1
		RUNX1
GO:0030183	B cell differentiation	CEBPG
GO:0030216	keratinocyte differentiation	NOTCH1
GO:0030217	T cell differentiation	EGR1
GO:0030218	erythrocyte differentiation	SPI1
GO:0030219	megakaryocyte differentiation	SP1
GO:0030225	macrophage differentiation	SPI1
GO:0030307	positive regulation of cell growth	EP300
GO:0030308	negative regulation of cell growth	TP53
GO:0030324	lung development	EP300
		FOXA1
		HES1
		NOTCH1
		SP1
GO:0030325	adrenal gland development	NR3C1
		NR5A1
GO:0030326	embryonic limb morphogenesis	DLX5
		LEF1
		NOTCH1
		TWIST1
GO:0030330	DNA damage response	TP53
GO:0030335	positive regulation of cell migration	ETS1
GO:0030431	sleep	FOS
GO:0030509	BMP signaling pathway	EGR1
		LEF1
GO:0030512	negative regulation of transforming growth factor beta receptor signaling pathway	NR3C1
		TP53
GO:0030514	negative regulation of BMP signaling pathway	NOTCH1
GO:0030521	androgen receptor signaling pathway	AR
		PPARGC1A
GO:0030534	adult behavior	MAFG
GO:0030578	PML body organization	ETS1
GO:0030641	regulation of cellular pH	MAFG
GO:0030718	germ-line stem cell maintenance	CREBBP
GO:0030850	prostate gland development	AR
GO:0030851	granulocyte differentiation	SPI1
GO:0030853	negative regulation of granulocyte differentiation	RUNX1
GO:0030854	positive regulation of granulocyte differentiation	RUNX1
GO:0030855	epithelial cell differentiation	DLX5
		FOXA1
GO:0030879	mammary gland development	CREB1
		LEF1
GO:0030900	forebrain development	NOTCH1
GO:0030901	midbrain development	HES1
GO:0030968	endoplasmic reticulum unfolded protein response	ATF6
		NFE2L2
GO:0031064	negative regulation of histone deacetylation	FOXP3
GO:0031065	positive regulation of histone deacetylation	TP53
GO:0031069	hair follicle morphogenesis	NOTCH1
GO:0031175	neuron projection development	RBPJ
GO:0031293	membrane protein intracellular domain proteolysis	RELA
GO:0031324	negative regulation of cellular metabolic process	EP300
GO:0031325	positive regulation of cellular metabolic process	EP300
GO:0031571	G1/S DNA damage checkpoint	TP53
GO:0031668	cellular response to extracellular stimulus	FOS
GO:0031946	regulation of glucocorticoid biosynthetic process	NR3C1
GO:0031953	negative regulation of protein amino acid autophosphorylation	JUN
GO:0032000	positive regulation of fatty acid beta-oxidation	PPARA
GO:0032025	response to cobalt ion	ATF1
		EP300
GO:0032088	negative regulation of NF-kappaB transcription factor activity	FOXP3
GO:0032099	negative regulation of appetite	PPARA
GO:0032330	regulation of chondrocyte differentiation	MAF
GO:0032331	negative regulation of chondrocyte differentiation	RARB
GO:0032332	positive regulation of chondrocyte differentiation	RELA
GO:0032355	response to estradiol stimulus	ETS1
		FOXA1
		STAT3
GO:0032495	response to muramyl dipeptide	RELA
GO:0032496	response to lipopolysaccharide	FOS
		HSF1
		JUN
		RELA
GO:0032526	response to retinoic acid	EP300
		RUNX1
GO:0032570	response to progesterone stimulus	FOS
		RELA
GO:0032582	negative regulation of gene-specific transcription	NOTCH1
		RELA
GO:0032689	negative regulation of interferon-gamma production	FOXP3
GO:0032693	negative regulation of interleukin-10 production	FOXP3
GO:0032703	negative regulation of interleukin-2 production	FOXP3
GO:0032713	negative regulation of interleukin-4 production	FOXP3
GO:0032714	negative regulation of interleukin-5 production	FOXP3
GO:0032715	negative regulation of interleukin-6 production	FOXP3
GO:0032720	negative regulation of tumor necrosis factor production	FOXP3
		HSF1
GO:0032792	negative regulation of CREB transcription factor activity	FOXP3
GO:0032831	positive regulation of CD4-positive	FOXP3
GO:0032868	response to insulin stimulus	AR
		EGR1
		PPARA
		RELA
GO:0032869	cellular response to insulin stimulus	PARP1
GO:0032870	cellular response to hormone stimulus	FOS
		STAT3
GO:0032914	positive regulation of transforming growth factor-beta1 production	FOXP3
GO:0032916	positive regulation of transforming growth factor-beta3 production	CREB1
GO:0032967	positive regulation of collagen biosynthetic process	EP300
GO:0033077	T cell differentiation in the thymus	TP53
GO:0033092	positive regulation of immature T cell proliferation in the thymus	FOXP3
GO:0033148	positive regulation of estrogen receptor signaling pathway	AR
		FOXA1
GO:0033160	positive regulation of protein import into nucleus	EP300
GO:0033261	regulation of S phase	CREBBP
GO:0033590	response to cobalamin	RELA
GO:0034097	response to cytokine stimulus	FOS
		JUN
		RELA
		STAT3
GO:0034392	negative regulation of smooth muscle cell apoptosis	RBPJ
GO:0034614	cellular response to reactive oxygen species	FOS
GO:0034616	response to laminar fluid shear stress	ETS1
GO:0034644	cellular response to UV	TP53
GO:0035026	leading edge cell differentiation	JUN
GO:0035066	positive regulation of histone acetylation	FOXP3
		PPARGC1A
GO:0035067	negative regulation of histone acetylation	FOXP3
GO:0035115	embryonic forelimb morphogenesis	TWIST1
GO:0035116	embryonic hindlimb morphogenesis	NOTCH1
		RARB
GO:0035137	hindlimb morphogenesis	TWIST1
GO:0035162	embryonic hemopoiesis	RUNX1
GO:0035239	tube morphogenesis	FOXA1
GO:0035264	multicellular organism growth	TP53
GO:0035284	brain segmentation	MAFB
GO:0040009	regulation of growth rate	PARP1
GO:0040014	regulation of multicellular organism growth	STAT3
GO:0040018	positive regulation of multicellular organism growth	CREB1
		HSF1
GO:0042036	negative regulation of cytokine biosynthetic process	FOXP3
GO:0042060	wound healing	PPARA
GO:0042088	T-helper 1 type immune response	RELB
GO:0042110	T cell activation	FOXP3
GO:0042127	regulation of cell proliferation	MAFG
		NOTCH1
		NR3C1
		TP53
GO:0042130	negative regulation of T cell proliferation	FOXP3
GO:0042149	cellular response to glucose starvation	TP53
GO:0042157	lipoprotein metabolic process	PPARA
GO:0042176	regulation of protein catabolic process	ARNTL
GO:0042177	negative regulation of protein catabolic process	RELA
GO:0042246	tissue regeneration	NOTCH1
GO:0042267	natural killer cell mediated cytotoxicity	CEBPG
GO:0042445	hormone metabolic process	FOXA1
GO:0042472	inner ear morphogenesis	DLX5
		MAFB
GO:0042475	odontogenesis of dentine-containing tooth	LEF1
GO:0042491	auditory receptor cell differentiation	HES1
GO:0042493	response to drug	CREB1
		EP300
		FOS
		JUN
		RELA
		STAT3
		TP53
GO:0042542	response to hydrogen peroxide	EP300
		JUN
		RELA
GO:0042592	homeostatic process	CREBBP
GO:0042593	glucose homeostasis	FOXA1
		STAT3
GO:0042594	response to starvation	PPARGC1A
GO:0042640	anagen	NOTCH1
GO:0042668	auditory receptor cell fate determination	HES1
GO:0042752	regulation of circadian rhythm	CREB1
		CREM
GO:0042755	eating behavior	STAT3
GO:0042769	DNA damage response	PARP1
GO:0042771	DNA damage response	TP53
GO:0042921	glucocorticoid receptor signaling pathway	NR3C1
GO:0042981	regulation of apoptosis	CREB1
		TP53
GO:0043011	myeloid dendritic cell differentiation	RELB
		SPI1
GO:0043029	T cell homeostasis	FOXP3
GO:0043065	positive regulation of apoptosis	JUN
		NOTCH1
		RARB
		TP53
GO:0043066	negative regulation of apoptosis	NOTCH1
		TP53
GO:0043068	positive regulation of programmed cell death	RARB
GO:0043123	positive regulation of I-kappaB kinase/NF-kappaB cascade	LITAF
		RELA
GO:0043193	positive regulation of gene-specific transcription	PPARGC1A
		SPI1
GO:0043200	response to amino acid stimulus	RELA
GO:0043278	response to morphine	RELA
GO:0043353	enucleate erythrocyte differentiation	CEBPG
		SP1
GO:0043388	positive regulation of DNA binding	CEBPG
		EP300
GO:0043392	negative regulation of DNA binding	JUN
GO:0043410	positive regulation of MAPKKK cascade	AR
GO:0043415	positive regulation of skeletal muscle tissue regeneration	MYOD1
GO:0043433	negative regulation of transcription factor activity	CEBPG
		FOXP3
GO:0043434	response to peptide hormone stimulus	STAT3
GO:0043491	protein kinase B signaling cascade	EP300
GO:0043523	regulation of neuron apoptosis	TP53
GO:0043525	positive regulation of neuron apoptosis	JUN
		NR3C1
		TP53
GO:0043568	positive regulation of insulin-like growth factor receptor signaling pathway	AR
GO:0043588	skin development	LEF1
GO:0043623	cellular protein complex assembly	ATF1
GO:0043627	response to estrogen stimulus	EP300
GO:0043923	positive regulation by host of viral transcription	JUN
		SP1
GO:0043967	histone H4 acetylation	EP300
GO:0044419	interspecies interaction between organisms	CREB1
		CREBBP
		EP300
		HNRNPK
		PSIP1
		RELA
		SP1
		STAT2
		STAT3
		TP53
GO:0045063	T-helper 1 cell differentiation	RELB
GO:0045066	regulatory T cell differentiation	FOXP3
GO:0045077	negative regulation of interferon-gamma biosynthetic process	FOXP3
GO:0045078	positive regulation of interferon-gamma biosynthetic process	CEBPG
GO:0045084	positive regulation of interleukin-12 biosynthetic process	RELA
GO:0045085	negative regulation of interleukin-2 biosynthetic process	FOXP3
GO:0045165	cell fate commitment	HES1
		NOTCH1
GO:0045333	cellular respiration	NFATC3
		PPARGC1A
GO:0045445	myoblast differentiation	MYOD1
GO:0045449	regulation of transcription	AR
		ARNTL
		BACH1
		CREB1
		CREBBP
		CTBP2
		EP300
		FOS
		HES1
		JUN
		KLF13
		LEF1
		LITAF
		MAF
		MAFB
		MAFG
		MYOD1
		NCOA1
		NFATC1
		NFATC2
		NFATC3
		NFE2L2
		NOTCH1
		PARP1
		PSIP1
		RBPJ
		RELA
		RELB
		RUNX1
		SFPQ
		SNAI2
		STAT2
		STAT3
		TCF12
		TCF4
		TP53
		TWIST1
GO:0045471	response to ethanol	EP300
		STAT3
GO:0045591	positive regulation of regulatory T cell differentiation	FOXP3
GO:0045596	negative regulation of cell differentiation	HES1
		NOTCH1
		TWIST1
GO:0045604	regulation of epidermal cell differentiation	MAFG
GO:0045608	negative regulation of auditory receptor cell differentiation	HES1
GO:0045618	positive regulation of keratinocyte differentiation	NOTCH1
GO:0045646	regulation of erythrocyte differentiation	SPI1
GO:0045647	negative regulation of erythrocyte differentiation	MAFB
GO:0045648	positive regulation of erythrocyte differentiation	ETS1
GO:0045657	positive regulation of monocyte differentiation	JUN
GO:0045662	negative regulation of myoblast differentiation	NOTCH1
GO:0045665	negative regulation of neuron differentiation	HES1
		NOTCH1
		REST
GO:0045666	positive regulation of neuron differentiation	FOXA1
GO:0045668	negative regulation of osteoblast differentiation	NOTCH1
GO:0045669	positive regulation of osteoblast differentiation	DLX5
GO:0045687	positive regulation of glial cell differentiation	NOTCH1
GO:0045722	positive regulation of gluconeogenesis	PPARGC1A
GO:0045727	positive regulation of translation	EP300
GO:0045739	positive regulation of DNA repair	CEBPG
GO:0045740	positive regulation of DNA replication	ATF1
		JUN
GO:0045766	positive regulation of angiogenesis	ETS1
		RUNX1
GO:0045773	positive regulation of axon extension	EP300
GO:0045776	negative regulation of blood pressure	PPARA
GO:0045786	negative regulation of cell cycle	ETS1
GO:0045793	positive regulation of cell size	EP300
GO:0045817	positive regulation of transcription from RNA polymerase II promoter	SP1
GO:0045843	negative regulation of striated muscle tissue development	LEF1
		TWIST1
GO:0045862	positive regulation of proteolysis	EP300
GO:0045892	negative regulation of transcription	CTBP2
		FOXP3
		RBPJ
		REST
GO:0045893	positive regulation of transcription	CREBBP
		EGR1
		EP300
		ETS1
		ETS2
		LEF1
		NFE2L2
		NFYA
		NOTCH1
		PPARGC1A
		RELA
		SP1
		SPI1
		TCF4
		TP53
GO:0045931	positive regulation of mitotic cell cycle	FOXA1
GO:0045941	positive regulation of transcription	CREBBP
		EGR1
		ETS1
		FOS
		FOXP3
		HIVEP3
		JUN
		MYOD1
		NFATC2
		NFE2L2
		PPARA
		PPARGC1A
		RBPJ
		RUNX1
		TP53
GO:0045944	positive regulation of transcription from RNA polymerase II promoter	AR
		ARNTL
		ATF1
		CBFB
		CREB1
		CREBBP
		EGR1
		EP300
		ETS1
		FOS
		FOXA1
		FOXP3
		FUS
		HES1
		JUN
		KLF13
		LEF1
		MAF
		MAFB
		MYOD1
		NCOA1
		NFATC2
		NFATC3
		NFYA
		NOTCH1
		NR5A1
		PPARA
		PPARGC1A
		RARB
		RELA
		RUNX1
		SP1
		STAT3
		TP53
		TWIST1
GO:0045995	regulation of embryonic development	NFE2L2
GO:0046007	negative regulation of activated T cell proliferation	FOXP3
GO:0046321	positive regulation of fatty acid oxidation	PPARA
		PPARGC1A
GO:0046533	negative regulation of photoreceptor cell differentiation	NOTCH1
GO:0046627	negative regulation of insulin receptor signaling pathway	RELA
GO:0046661	male sex differentiation	AR
GO:0046677	response to antibiotic	ETS1
GO:0046685	response to arsenic	NR3C1
GO:0046697	decidualization	VDR
GO:0046887	positive regulation of hormone secretion	CREB1
GO:0046902	regulation of mitochondrial membrane permeability	TP53
GO:0048048	embryonic eye morphogenesis	RARB
GO:0048096	chromatin-mediated maintenance of transcription	NR3C1
GO:0048103	somatic stem cell division	NOTCH1
GO:0048147	negative regulation of fibroblast proliferation	TP53
GO:0048169	regulation of long-term neuronal synaptic plasticity	EGR1
GO:0048266	behavioral response to pain	RUNX1
GO:0048294	negative regulation of isotype switching to IgE isotypes	FOXP3
GO:0048302	regulation of isotype switching to IgG isotypes	FOXP3
GO:0048341	paraxial mesoderm formation	LEF1
GO:0048384	retinoic acid receptor signaling pathway	CREM
GO:0048468	cell development	LEF1
		MAF
GO:0048469	cell maturation	CBFB
		HES1
GO:0048505	regulation of timing of cell differentiation	HES1
GO:0048565	gut development	EP300
GO:0048596	embryonic camera-type eye morphogenesis	SP1
GO:0048608	reproductive structure development	AR
GO:0048638	regulation of developmental growth	AR
GO:0048645	organ formation	AR
GO:0048646	anatomical structure formation involved in morphogenesis	DLX5
GO:0048661	positive regulation of smooth muscle cell proliferation	JUN
		RBPJ
GO:0048663	neuron fate commitment	NOTCH1
GO:0048665	neuron fate specification	FOXA1
GO:0048666	neuron development	RUNX1
GO:0048667	cell morphogenesis involved in neuron differentiation	HES1
GO:0048705	skeletal system morphogenesis	HOXC8
GO:0048706	embryonic skeletal system development	SP1
GO:0048709	oligodendrocyte differentiation	NOTCH1
GO:0048754	branching morphogenesis of a tube	FOXA1
		NOTCH1
GO:0048870	cell motility	ETS1
GO:0050672	negative regulation of lymphocyte proliferation	FOXP3
GO:0050678	regulation of epithelial cell proliferation	NOTCH1
GO:0050679	positive regulation of epithelial cell proliferation	DLX5
GO:0050680	negative regulation of epithelial cell proliferation	AR
GO:0050710	negative regulation of cytokine secretion	FOXP3
GO:0050714	positive regulation of protein secretion	EP300
GO:0050728	negative regulation of inflammatory response	FOXP3
GO:0050767	regulation of neurogenesis	HES1
		NOTCH1
GO:0050777	negative regulation of immune response	FOXP3
GO:0050790	regulation of catalytic activity	AR
GO:0050793	regulation of developmental process	NOTCH1
GO:0050810	regulation of steroid biosynthetic process	NR5A1
GO:0050821	protein stabilization	PPARGC1A
GO:0050852	T cell receptor signaling pathway	FOXP3
GO:0050872	white fat cell differentiation	CTBP2
GO:0050873	brown fat cell differentiation	PPARGC1A
GO:0050892	intestinal absorption	VDR
GO:0051091	positive regulation of transcription factor activity	CEBPG
		EP300
		FOXA1
		PPARGC1A
GO:0051092	positive regulation of NF-kappaB transcription factor activity	RELA
GO:0051097	negative regulation of helicase activity	TP53
GO:0051146	striated muscle cell differentiation	MYOD1
GO:0051262	protein tetramerization	TP53
GO:0051272	positive regulation of cellular component movement	ETS1
GO:0051276	chromosome organization	TP53
GO:0051365	cellular response to potassium ion starvation	JUN
GO:0051384	response to glucocorticoid stimulus	EP300
GO:0051412	response to corticosterone stimulus	FOS
GO:0051457	maintenance of protein location in nucleus	NR5A1
GO:0051591	response to cAMP	FOS
		JUN
		RELA
GO:0051592	response to calcium ion	EP300
GO:0051607	defense response to virus	RELA
GO:0051726	regulation of cell cycle	JUN
		TP53
GO:0051789	response to protein stimulus	EGR1
		EP300
		FOS
		NR3C1
GO:0051899	membrane depolarization	JUN
GO:0055012	ventricular cardiac muscle cell differentiation	RARB
GO:0055114	oxidation reduction	CTBP2
GO:0060021	palate development	LEF1
GO:0060055	angiogenesis involved in wound healing	ETS1
GO:0060058	positive regulation of apoptosis involved in mammary gland involution	VDR
GO:0060136	embryonic process involved in female pregnancy	HSF1
		SP1
GO:0060164	regulation of timing of neuron differentiation	HES1
GO:0060177	regulation of angiotensin metabolic process	EP300
GO:0060206	estrous cycle phase	ETS1
GO:0060216	definitive hemopoiesis	CBFB
		RUNX1
		SP1
GO:0060298	positive regulation of sarcomere organization	EP300
GO:0060363	cranial suture morphogenesis	TWIST1
GO:0060395	SMAD protein signal transduction	FOS
		JUN
GO:0060397	JAK-STAT cascade involved in growth hormone signaling pathway	STAT3
GO:0060441	epithelial tube branching involved in lung morphogenesis	FOXA1
GO:0060487	lung epithelial cell differentiation	FOXA1
GO:0060520	activation of prostate induction by androgen receptor signaling pathway	AR
GO:0060528	secretory columnal luminar epithelial cell differentiation involved in prostate glandular acinus development	FOXA1
		NOTCH1
GO:0060548	negative regulation of cell death	NOTCH1
GO:0060558	regulation of calcidiol 1-monooxygenase activity	VDR
GO:0060571	morphogenesis of an epithelial fold	AR
GO:0060599	lateral sprouting involved in mammary gland duct morphogenesis	AR
GO:0060603	mammary gland duct morphogenesis	NR3C1
GO:0060685	regulation of prostatic bud formation	AR
GO:0060710	chorio-allantoic fusion	LEF1
GO:0060736	prostate gland growth	AR
GO:0060738	epithelial-mesenchymal signaling involved in prostate gland development	FOXA1
GO:0060740	prostate gland epithelium morphogenesis	AR
		FOXA1
		NOTCH1
GO:0060741	prostate gland stromal morphogenesis	FOXA1
GO:0060742	epithelial cell differentiation involved in prostate gland development	AR
GO:0060743	epithelial cell maturation involved in prostate gland development	FOXA1
GO:0060745	mammary gland branching involved in pregnancy	VDR
GO:0060748	tertiary branching involved in mammary gland duct morphogenesis	AR
GO:0060749	mammary gland alveolus development	AR
GO:0060768	regulation of epithelial cell proliferation involved in prostate gland development	NOTCH1
GO:0061037	negative regulation of cartilage development	RARB
GO:0061106	negative regulation of stomach neuroendocrine cell differentiation	HES1
GO:0065004	protein-DNA complex assembly	EP300
GO:0070102	interleukin-6-mediated signaling pathway	STAT3
GO:0070301	cellular response to hydrogen peroxide	EP300
		ETS1
GO:0070306	lens fiber cell differentiation	MAF
GO:0070431	nucleotide-binding oligomerization domain containing 2 signaling pathway	RELA
GO:0070542	response to fatty acid	EP300
GO:0070555	response to interleukin-1	ETS1
		RELA
GO:0070561	vitamin D receptor signaling pathway	VDR
GO:0071445	cellular response to protein stimulus	EGR1
GO:0071504	cellular response to heparin	EGR1
GO:0071506	cellular response to mycophenolic acid	EGR1
GO:0090263	positive regulation of Wnt receptor signaling pathway through beta-catenin	DLX5

## Sheet: SuppTable4
Supplementary Table 4. Cross-validation applyed with brain studies
Experiment	PubMed	Author	Year	Number of Microarrays	Mouse model	Phenotype	Lists of differentially expressed genes
GDS1522 / GSE2882	16369481	Sugino K	2006	42	four differents	normal gene expression in neurons	4
GSE6527 / GDS2483	16734774	Yang S	2007	72	Rab3a knockouts and wildtype	Expression I cortex and hippocampus	1
GDS2816	17321057	Fernández-Medarde A	2007	6	mutants lacking Ras-GRF1	general neuronal process	1
GSE6509	17375196	Glezer I	2007	37	locked by a glucocorticoid-receptor	brain inflammation	3
GSE10953	17715356	Ferraiuolo L	2007	18	SOD1 G93A	whole spinal cord	2
GSE9744	18036227	Szpara ML	2007	22(74)		neurite outgrowth and regeneration	3
GSE11256	18815592	Lin Y	2008	18		neuronal activity in excitatory neurons	2
GSE13035	19023330	Moisoi N	2009	18	loss of the serine protease HtrA2	neurodegenerative diseases	1
GSE15303	19596243	Emery B	2009	11	Knockdown of MRF in oligodendrocytes	myeline regulatory	1
GSE17784	19793993	Molyneaux BJ	2009	38		cortical neuron	1
TOTAL							19

## Sheet: SuppTable5
Supplementary Table 5. Functional annotation of novel candidates
		ZWINT
GO:0000122	negative regulation of transcription from RNA polymerase II promoter	JARID2
GO:0000186	activation of MAPKK activity	GNAI2
GO:0000187	activation of MAPK activity	LPAR1
GO:0000278	mitotic cell cycle	PLK2
GO:0001101	response to acid	SST
GO:0001501	skeletal system development	FBN1
		POSTN
GO:0001504	neurotransmitter uptake	ATP1A2
GO:0001543	ovarian follicle rupture	AGT
GO:0001558	regulation of cell growth	AGT
		HTRA1
GO:0001568	blood vessel development	AGT
		DHCR7
GO:0001657	ureteric bud development	SFRP1
GO:0001658	branching involved in ureteric bud morphogenesis	AGT
		GREM1
GO:0001666	response to hypoxia	CAPN2
GO:0001756	somitogenesis	RBPJ
		SFRP1
GO:0001819	positive regulation of cytokine production	AGT
GO:0001822	kidney development	AGT
		FBN1
GO:0001824	blastocyst development	CAPN2
GO:0001889	liver development	JARID2
GO:0001973	adenosine receptor signaling pathway	GNAI2
GO:0001974	blood vessel remodeling	AGT
GO:0001991	regulation of systemic arterial blood pressure by circulatory renin-angiotensin	AGT
GO:0001998	angiotensin mediated vasoconstriction involved in regulation of systemic arterial blood pressure	AGT
GO:0001999	renal response to blood flow during renin-angiotensin regulation of systemic arterial blood pressure	AGT
GO:0002016	regulation of blood volume by renin-angiotensin	AGT
GO:0002018	renin-angiotensin regulation of aldosterone production	AGT
GO:0002019	regulation of renal output by angiotensin	AGT
GO:0002026	regulation of the force of heart contraction	ATP1A2
GO:0002034	regulation of blood vessel size by renin-angiotensin	AGT
GO:0002035	brain renin-angiotensin system	AGT
GO:0002040	sprouting angiogenesis	RBPJ
GO:0002087	regulation of respiratory gaseous exchange by neurological system process	ATP1A2
GO:0002675	positive regulation of acute inflammatory response	TAC1
GO:0002689	negative regulation of leukocyte chemotaxis	GREM1
GO:0003009	skeletal muscle contraction	HOMER1
GO:0003078	regulation of natriuresis	AGT
GO:0003079	positive regulation of natriuresis	TAC1
GO:0003084	positive regulation of systemic arterial blood pressure	WNK1
GO:0005975	carbohydrate metabolic process	PPP1R3C
GO:0005977	glycogen metabolic process	PPP1R3C
GO:0005978	glycogen biosynthetic process	GYG1
		PPP1R3C
GO:0005979	regulation of glycogen biosynthetic process	PPP1R3C
GO:0005981	regulation of glycogen catabolic process	PPP1R3C
GO:0006030	chitin metabolic process	FBN1
GO:0006090	pyruvate metabolic process	SLC16A1
GO:0006310	DNA recombination	RBPJ
GO:0006323	DNA packaging	HAT1
GO:0006348	chromatin silencing at telomere	HAT1
GO:0006355	regulation of transcription	CKAP4
		RBPJ
GO:0006396	RNA processing	CTR9
GO:0006397	mRNA processing	PNN
GO:0006412	translation	WARS
		YARS
GO:0006418	tRNA aminoacylation for protein translation	WARS
		YARS
GO:0006436	tryptophanyl-tRNA aminoacylation	WARS
GO:0006437	tyrosyl-tRNA aminoacylation	YARS
GO:0006457	protein folding	DNAJB4
		DNAJB9
GO:0006461	protein complex assembly	VAMP3
GO:0006464	protein modification process	YES1
GO:0006468	protein amino acid phosphorylation	IGF1R
		NEK7
		PLK2
		STK39
		WNK1
		YES1
GO:0006475	internal protein amino acid acetylation	HAT1
GO:0006508	proteolysis	CAPN2
		HTRA1
GO:0006559	L-phenylalanine catabolic process	GSTZ1
GO:0006572	tyrosine catabolic process	GSTZ1
GO:0006695	cholesterol biosynthetic process	DHCR7
GO:0006754	ATP biosynthetic process	ATP1A2
GO:0006800	oxygen and reactive oxygen species metabolic process	AGT
GO:0006810	transport	ASNA1
		ENSA
		PEA15
GO:0006811	ion transport	WNK1
GO:0006812	cation transport	ATP1A2
GO:0006813	potassium ion transport	ATP1A2
		KCTD12
GO:0006814	sodium ion transport	ATP1A2
GO:0006875	cellular metal ion homeostasis	ASNA1
GO:0006883	cellular sodium ion homeostasis	AGT
GO:0006886	intracellular protein transport	KRAS
		RAB21
		RAP1A
GO:0006887	exocytosis	LIN7C
		VAMP3
GO:0006897	endocytosis	KRAS
GO:0006904	vesicle docking during exocytosis	VAMP3
GO:0006913	nucleocytoplasmic transport	KRAS
		RAB21
		RAP1A
GO:0006915	apoptosis	CKAP2
		GREM1
		YARS
GO:0006916	anti-apoptosis	HSPA5
		IGF1R
		PEA15
		SFRP1
GO:0006928	cellular component movement	SPOCK1
GO:0006937	regulation of muscle contraction	ATP1A2
GO:0006939	smooth muscle contraction	CNN3
GO:0006940	regulation of smooth muscle contraction	ATP1A2
GO:0006942	regulation of striated muscle contraction	ATP1A2
GO:0006944	cellular membrane fusion	VAMP3
GO:0006950	response to stress	STK39
GO:0006954	inflammatory response	TAC1
GO:0006955	immune response	IGF1R
GO:0006972	hyperosmotic response	SST
GO:0006979	response to oxidative stress	PON2
GO:0006983	ER overload response	HSPA5
GO:0006986	response to unfolded protein	DNAJB4
		HSPH1
GO:0006987	activation of signaling protein activity involved in unfolded protein response	HSPA5
GO:0007049	cell cycle	CKAP2
		SMC4
		ZWINT
GO:0007051	spindle organization	ZWINT
GO:0007076	mitotic chromosome condensation	SMC4
GO:0007093	mitotic cell cycle checkpoint	ZWINT
GO:0007155	cell adhesion	PNN
		POSTN
		SPOCK1
GO:0007160	cell-matrix adhesion	AGT
GO:0007165	signal transduction	CKAP4
		GAS6
		GNAI2
		GNG11
		IGF1R
		KRAS
		LPAR1
		RAB21
		RAP1A
		SFRP1
		SPOCK1
GO:0007166	cell surface receptor linked signaling pathway	AGT
		SST
GO:0007169	transmembrane receptor protein tyrosine kinase signaling pathway	IGF1R
GO:0007186	G-protein coupled receptor protein signaling pathway	AGT
		GNAI2
		GNG11
		LPAR1
		SST
GO:0007193	inhibition of adenylate cyclase activity by G-protein signaling pathway	GNAI2
GO:0007194	negative regulation of adenylate cyclase activity	GNAI2
GO:0007199	G-protein signaling	AGT
GO:0007200	activation of phospholipase C activity by G-protein coupled receptor protein signaling pathway coupled to IP3 second messenger	AGT
GO:0007202	activation of phospholipase C activity	AGT
		LPAR1
GO:0007204	elevation of cytosolic calcium ion concentration	LPAR1
		TAC1
GO:0007206	activation of phospholipase C activity by metabotropic glutamate receptor signaling pathway	HOMER1
GO:0007213	muscarinic acetylcholine receptor signaling pathway	GNAI2
GO:0007214	gamma-aminobutyric acid signaling pathway	GNAI2
GO:0007217	tachykinin receptor signaling pathway	TAC1
GO:0007218	neuropeptide signaling pathway	TAC1
GO:0007219	Notch signaling pathway	RBPJ
GO:0007242	intracellular signaling cascade	KRAS
		RAP1A
GO:0007243	protein kinase cascade	GNAI2
		WNK1
GO:0007263	nitric oxide mediated signal transduction	AGT
GO:0007264	small GTPase mediated signal transduction	GNAI2
		KRAS
		RAB21
		RAP1A
GO:0007265	Ras protein signal transduction	KRAS
GO:0007267	cell-cell signaling	AGT
		GREM1
		SST
		TAC1
GO:0007268	synaptic transmission	HOMER1
		SST
		TAC1
GO:0007269	neurotransmitter secretion	LIN7C
GO:0007275	multicellular organismal development	GREM1
		JARID2
		SERPINE2
		SFRP1
		SPOCK1
GO:0007320	insemination	TAC1
GO:0007368	determination of left/right symmetry	RBPJ
GO:0007399	nervous system development	GREM1
		SCRG1
		SERPINE2
		SPOCK1
GO:0007409	axonogenesis	IGF1R
GO:0007417	central nervous system development	JARID2
GO:0007420	brain development	IGF1R
GO:0007507	heart development	FBN1
		RBPJ
GO:0007520	myoblast fusion	CAPN2
GO:0007569	cell aging	KRAS
GO:0007584	response to nutrient	ENSA
		GNAI2
		SST
GO:0007586	digestion	SST
GO:0007588	excretion	AGT
GO:0007601	visual perception	EFEMP1
GO:0007616	long-term memory	TAC1
GO:0008065	establishment of blood-nerve barrier	AGT
GO:0008150	biological_process	COTL1
GO:0008152	metabolic process	ATP1A2
		ISOC1
GO:0008217	regulation of blood pressure	AGT
		ATP1A2
		TAC1
GO:0008283	cell proliferation	GAS6
		GNAI2
		KRAS
		SPOCK1
GO:0008284	positive regulation of cell proliferation	GNAI2
		IGF1R
		KRAS
GO:0008285	negative regulation of cell proliferation	AGT
		JARID2
		SST
		WARS
GO:0008286	insulin receptor signaling pathway	IGF1R
GO:0008306	associative learning	TAC1
GO:0008344	adult locomotory behavior	ATP1A2
GO:0008380	RNA splicing	DHX9
		PNN
GO:0008542	visual learning	ATP1A2
		KRAS
GO:0008543	fibroblast growth factor receptor signaling pathway	FIBP
GO:0008628	induction of apoptosis by hormones	SST
GO:0008643	carbohydrate transport	PEA15
GO:0009072	aromatic amino acid family metabolic process	GSTZ1
GO:0009408	response to heat	DNAJB4
		SST
GO:0009409	response to cold	AGT
GO:0009582	detection of abiotic stimulus	TAC1
GO:0009651	response to salt stress	AGT
GO:0009653	anatomical structure morphogenesis	SFRP1
GO:0009725	response to hormone stimulus	TAC1
GO:0009755	hormone-mediated signaling pathway	GNG11
GO:0009791	post-embryonic development	DHCR7
GO:0009887	organ morphogenesis	GREM1
		IGF1R
GO:0009888	tissue development	POSTN
GO:0009952	anterior/posterior pattern formation	SFRP1
GO:0009954	proximal/distal pattern formation	GREM1
GO:0010243	response to organic nitrogen	SST
GO:0010390	histone monoubiquitination	CTR9
GO:0010459	negative regulation of heart rate	TAC1
GO:0010595	positive regulation of endothelial cell migration	AGT
GO:0010613	positive regulation of cardiac muscle hypertrophy	AGT
GO:0010634	positive regulation of epithelial cell migration	TAC1
GO:0010717	regulation of epithelial to mesenchymal transition	GREM1
GO:0010744	positive regulation of macrophage derived foam cell differentiation	AGT
GO:0010873	positive regulation of cholesterol esterification	AGT
GO:0014061	regulation of norepinephrine secretion	AGT
GO:0014065	phosphoinositide 3-kinase cascade	IGF1R
GO:0014068	positive regulation of phosphoinositide 3-kinase cascade	AGT
GO:0014873	response to muscle activity involved in regulation of muscle adaptation	AGT
GO:0014912	negative regulation of smooth muscle cell migration	RBPJ
GO:0015031	protein transport	KRAS
		LIN7C
		RAB21
		RAP1A
GO:0015672	monovalent inorganic cation transport	ATP1A2
GO:0015711	organic anion transport	SLC16A1
GO:0015718	monocarboxylic acid transport	SLC16A1
GO:0015728	mevalonate transport	SLC16A1
GO:0015758	glucose transport	YES1
GO:0015991	ATP hydrolysis coupled proton transport	ATP1A2
GO:0016055	Wnt receptor signaling pathway	SFRP1
GO:0016126	sterol biosynthetic process	DHCR7
GO:0016192	vesicle-mediated transport	VAMP3
GO:0016540	protein autoprocessing	CAPN2
GO:0016568	chromatin modification	HAT1
		JARID2
GO:0016573	histone acetylation	HAT1
GO:0017156	calcium ion-dependent exocytosis	VAMP3
GO:0019221	cytokine-mediated signaling pathway	KRAS
GO:0019229	regulation of vasoconstriction	AGT
		ATP1A2
GO:0019233	sensory perception of pain	TAC1
GO:0019439	aromatic compound catabolic process	PON2
GO:0021589	cerebellum structural organization	HSPA5
GO:0021680	cerebellar Purkinje cell layer development	HSPA5
GO:0022008	neurogenesis	RBPJ
GO:0030010	establishment of cell polarity	IGF1R
GO:0030036	actin cytoskeleton organization	KRAS
GO:0030147	natriuresis	AGT
GO:0030154	cell differentiation	DHCR7
		SERPINE2
		SFRP1
GO:0030162	regulation of proteolysis	SERPINE2
GO:0030198	extracellular matrix organization	AGT
		POSTN
GO:0030238	male sex determination	IGF1R
GO:0030278	regulation of ossification	SFRP1
GO:0030308	negative regulation of cell growth	AGT
		GREM1
GO:0030324	lung development	DHCR7
GO:0030326	embryonic limb morphogenesis	GREM1
GO:0030334	regulation of cell migration	SERPINE2
		SST
GO:0030335	positive regulation of cell migration	IGF1R
GO:0030432	peristalsis	AGT
GO:0030433	ER-associated protein catabolic process	HSPA5
GO:0030512	negative regulation of transforming growth factor beta receptor signaling pathway	HSPA5
		HTRA1
GO:0030514	negative regulation of BMP signaling pathway	GREM1
		HTRA1
GO:0030837	negative regulation of actin filament polymerization	KANK1
GO:0030850	prostate gland development	SFRP1
GO:0030879	mammary gland development	IGF1R
GO:0030968	endoplasmic reticulum unfolded protein response	HSPA5
GO:0031017	exocrine pancreas development	IGF1R
GO:0031032	actomyosin structure organization	CNN3
GO:0031061	negative regulation of histone methylation	JARID2
GO:0031100	organ regeneration	GAS6
GO:0031175	neuron projection development	IGF1R
		RBPJ
GO:0031398	positive regulation of protein ubiquitination	HSPA5
GO:0032060	bleb assembly	LPAR1
GO:0032224	positive regulation of synaptic transmission	TAC1
GO:0032228	regulation of synaptic transmission	KRAS
GO:0032230	positive regulation of synaptic transmission	TAC1
GO:0032236	positive regulation of calcium ion transport via store-operated calcium channel activity	HOMER1
GO:0032270	positive regulation of cellular protein metabolic process	AGT
GO:0032467	positive regulation of cytokinesis	IGF1R
GO:0032496	response to lipopolysaccharide	TAC1
GO:0033197	response to vitamin E	IGF1R
GO:0033523	histone H2B ubiquitination	CTR9
GO:0033864	positive regulation of NAD(P)H oxidase activity	AGT
GO:0034374	low-density lipoprotein particle remodeling	AGT
GO:0034392	negative regulation of smooth muscle cell apoptosis	RBPJ
GO:0034605	cellular response to heat	DHX9
GO:0035022	positive regulation of Rac protein signal transduction	KRAS
GO:0035025	positive regulation of Rho protein signal transduction	LPAR1
GO:0035176	social behavior	KRAS
GO:0035264	multicellular organism growth	DHCR7
GO:0040008	regulation of growth	GAS6
GO:0040011	locomotion	ATP1A2
GO:0040018	positive regulation of multicellular organism growth	AGT
GO:0042127	regulation of cell proliferation	AGT
		DHCR7
		JARID2
GO:0042149	cellular response to glucose starvation	HSPA5
GO:0042445	hormone metabolic process	AGT
GO:0042493	response to drug	SST
GO:0042756	drinking behavior	AGT
GO:0042981	regulation of apoptosis	PEA15
GO:0043065	positive regulation of apoptosis	AGT
GO:0043066	negative regulation of apoptosis	HSPA5
GO:0043085	positive regulation of catalytic activity	AGT
GO:0043123	positive regulation of I-kappaB kinase/NF-kappaB cascade	LPAR1
		PLK2
GO:0043154	negative regulation of caspase activity	HSPA5
GO:0043200	response to amino acid stimulus	SST
GO:0043268	positive regulation of potassium ion transport	STK39
GO:0043278	response to morphine	TAC1
GO:0043406	positive regulation of MAP kinase activity	KRAS
GO:0043409	negative regulation of MAPKKK cascade	IGF1R
GO:0043410	positive regulation of MAPKKK cascade	AGT
		IGF1R
		LPAR1
GO:0043524	negative regulation of neuron apoptosis	AGT
		KRAS
GO:0045449	regulation of transcription	JARID2
		PNN
		RBPJ
GO:0045540	regulation of cholesterol biosynthetic process	DHCR7
GO:0045723	positive regulation of fatty acid biosynthetic process	AGT
GO:0045740	positive regulation of DNA replication	IGF1R
GO:0045742	positive regulation of epidermal growth factor receptor signaling pathway	AGT
GO:0045760	positive regulation of action potential	TAC1
GO:0045765	regulation of angiogenesis	WARS
GO:0045768	positive regulation of anti-apoptosis	IGF1R
GO:0045822	negative regulation of heart contraction	ATP1A2
GO:0045892	negative regulation of transcription	JARID2
		RBPJ
GO:0045941	positive regulation of transcription	RBPJ
GO:0045988	negative regulation of striated muscle contraction	ATP1A2
GO:0046325	negative regulation of glucose import	PEA15
GO:0046622	positive regulation of organ growth	AGT
GO:0046777	protein amino acid autophosphorylation	IGF1R
		YES1
GO:0048009	insulin-like growth factor receptor signaling pathway	IGF1R
GO:0048015	phosphoinositide-mediated signaling	IGF1R
		ZWINT
GO:0048143	astrocyte activation	AGT
GO:0048146	positive regulation of fibroblast proliferation	AGT
GO:0048169	regulation of long-term neuronal synaptic plasticity	AGT
		KRAS
GO:0048265	response to pain	TAC1
GO:0048536	spleen development	JARID2
GO:0048538	thymus development	JARID2
GO:0048545	response to steroid hormone stimulus	SST
GO:0048659	smooth muscle cell proliferation	AGT
GO:0048661	positive regulation of smooth muscle cell proliferation	RBPJ
GO:0048741	skeletal muscle fiber development	HOMER1
GO:0048863	stem cell differentiation	JARID2
GO:0050671	positive regulation of lymphocyte proliferation	TAC1
GO:0050729	positive regulation of inflammatory response	AGT
GO:0050731	positive regulation of peptidyl-tyrosine phosphorylation	AGT
GO:0050794	regulation of cellular process	WNK1
GO:0050805	negative regulation of synaptic transmission	GNAI2
GO:0050832	defense response to fungus	COTL1
GO:0051000	positive regulation of nitric-oxide synthase activity	KRAS
GO:0051054	positive regulation of DNA metabolic process	IGF1R
GO:0051085	chaperone mediated protein folding requiring cofactor	HSPH1
GO:0051092	positive regulation of NF-kappaB transcription factor activity	AGT
		KRAS
GO:0051145	smooth muscle cell differentiation	AGT
GO:0051146	striated muscle cell differentiation	KRAS
GO:0051262	protein tetramerization	IGF1R
GO:0051276	chromosome organization	SMC4
GO:0051291	protein heterooligomerization	IGF1R
GO:0051301	cell division	SMC4
		ZWINT
GO:0051384	response to glucocorticoid stimulus	KRAS
GO:0051385	response to mineralocorticoid stimulus	KRAS
GO:0051387	negative regulation of nerve growth factor receptor signaling pathway	AGT
GO:0051481	reduction of cytosolic calcium ion concentration	ATP1A2
GO:0051482	elevation of cytosolic calcium ion concentration during G-protein signaling	LPAR1
GO:0051496	positive regulation of stress fiber assembly	TAC1
GO:0051574	positive regulation of histone H3-K9 methylation	JARID2
GO:0051649	establishment of localization in cell	ZWINT
GO:0051897	positive regulation of protein kinase B signaling cascade	IGF1R
GO:0051898	negative regulation of protein kinase B signaling cascade	IGF1R
GO:0051927	negative regulation of calcium ion transport via voltage-gated calcium channel activity	GNAI2
GO:0055085	transmembrane transport	SLC16A1
GO:0055114	oxidation reduction	DHCR7
GO:0060071	Wnt receptor signaling pathway	SFRP1
GO:0060527	prostate epithelial cord arborization involved in prostate glandular acinus morphogenesis	SFRP1
GO:0060687	regulation of branching involved in prostate gland morphogenesis	SFRP1
GO:0060740	prostate gland epithelium morphogenesis	IGF1R
GO:0060904	regulation of protein folding in endoplasmic reticulum	HSPA5
GO:0070934	CRD-mediated mRNA stabilization	DHX9
GO:0090090	negative regulation of Wnt receptor signaling pathway through beta-catenin	SFRP1

## Sheet: SuppTable6
Supplementary Table 6. Fold-changes and qualitative data for 324 DS genes.
Ensembl	HUGO	Entrez	Refseq	Score	Entropy	DR_HS_B	DR_HS_L	DR_MM_B	DR_MM_H	MAT_HS	MAT_MM	Review_HS	Review_MM	SAGE_MM	SAGE_HS	W_HS_B	W_MM_B	W_MM_F	W_MM_D	Engidawork.LCL.HS	Engidawork.fibroblast.HS	Pradini.HS	Sultan.Cerebellum.MM	Sultan.Cortex.MM	Sultan.Midbrain.MM	Lyle.P30.BRAIN.MM	Lyle.P30.LIVER.MM	Lyle.P30.HEART.MM	Lyle.P30.KIDNEY.MM	Lyle.P30.MUSCLE.MM	Lyle.P30.LUNG.MM	Lyle.M11.BRAIN.MM	Lyle.M11.LIVER.MM	Lyle.M11.HEART.MM	Lyle.M11.KIDNEY.MM	Fernandez_ds_wt1.MM	Fernandez_ds_wt2.MM	AltugTeber_amniocytes.HS	AltugTeber_chorionvillus.HS	Lockestone.HS	Mao_Astrocyte.HS	Mao_Cerebellum.HS	Mao_Cerebrum.HS	Mao_Heart.HS	Slonim.HS	Prevsner.HS	Canzonetta.MM	Dauphinot_P0.MM	Dauphinot_P15.MM
ENSG00000154734	ADAMTS1	9510	NM_006988	18.487	4.083															NA	1.41034	NA	NA	NA	NA	1.05658	1.02148	0.941106	0.575312	1.15056	0.757023	1.19535	1.65076	1.22651	1.36737	NA	NA	1.12433	-0.771027	2.84599	1.8953	-0.182786	-0.403542	0.367371	0.356144	0.956057	-0.229382	0.344828	0
ENSG00000159228	CBR1	873	NM_001757	17.518	4.509							*	*							0.441483	0.77484	NA	0.432959	0.422233	0.432959	0.516015	1.04264	0.485427	1.28096	0.594549	0.526069	0.650765	0.879706	0.389567	0.933573	NA	NA	0.632268	0.475085	1.40054	1.03562	0.286881	0.214125	-0.166503	0.286881	1.23879	0.604071	0.189034	0.659925
ENSG00000159140	SON	6651	NM_138927 ; NM_032195	15.92	4.712															0.314986	0.564622	NA	0.389567	0.454176	0.400538	0.594549	0.83996	0.594549	0.85599	0.584963	0.823749	0.356144	0.454176	0.516015	0.505891	NA	NA	0.687061	0.0143553	0.863938	0.495695	0.189034	0.333424	0.495695	1.18903	0.526069	-0.902389	0.887525	0.443607
ENSG00000142168	SOD1	6647	NM_000454	15.817	4.372							*				*	*			0.412511	0.692427	NA	NA	NA	NA	0.613532	0.575312	0.495695	0.286881	0.536053	0.454176	0.263034	0.321928	0.15056	0.594549	NA	NA	0.411426	0.333424	0.505891	0.678072	0.555816	1.05658	0.678072	1.18269	0.722466	0.0565835	0.62293	0.367371
ENSG00000182670	TTC3L ; TTC3	7267	NM_003316 ; NM_001001894	15.637	4.542							*		*						0.0468403	0.555816	NA	NA	NA	NA	0.454176	0.782409	0.650765	0.782409	0.773996	0.422233	0.432959	0.85599	0.641546	0.464668	NA	NA	0.687061	1	0.464668	0.879706	0.464668	0.226509	0.62293	0.85599	0.367371	-0.237864	0.485427	0.594549
ENSG00000142192	APP	351	NM_201413 ; NM_001136129 ; NM_201414 ; NM_000484 ; NM_001136130	15.489	4.412	*		*		*		*		*		*	*			0.324235	0.652601	NA	0.594549	0.526069	0.475085	0.536053	0.678072	0.594549	0.443607	0.575312	0.411426	0.286881	1	0.713696	0.189034	NA	NA	0.31034	0.641546	0.189034	0.321928	0.485427	0.464668	0.443607	0.137504	-0.231075	1.69153	0.0703893	-0.237864
ENSG00000159128	IFNGR2	3460	NM_005534	15.006	4.64							*	*							0.340277	0.702214	NA	0.62293	0.748461	0.659925	0.526069	0.464668	0.344828	0.505891	0.516015	0.454176	0.526069	0.678072	0.0840643	0.344828	NA	NA	0.344828	0.687061	0.389567	0.83996	0.475085	0.613532	0.516015	-0.00433459	0.454176	-0.0694519	0.163499	0.545968
ENSG00000182240	BACE2	25825	NM_012105 ; NM_138991 ; NM_138992	14.156	4.14							*								1.36065	0.690641	NA	0.250962	0.298658	0.298658	0.485427	0.443607	0.584963	0.687061	0.632268	0.782409	0.389567	1.15704	0.565597	0.815575	NA	NA	0.879706	1.20163	0.871844	2.18587	-0.0291463	-0.011588	0.163499	-0.0174171	0.286881	NA	NA	NA
ENSG00000156256	USP16	10600	NM_001001992 ; NM_006447 ; NM_001032410	13.713	4.378															0.258217	0.831067	NA	0.400538	0.432959	0.400538	0.545968	0.344828	0.298658	0.15056	0.356144	0.286881	0.584963	0.516015	0.526069	0.604071	NA	NA	0.536053	0.0840643	1.1635	0.978196	0.555816	0.970854	0.298658	1	0.594549	NA	NA	NA
ENSG00000159131	GART	2618	NM_001136005 ; NM_000819 ; NM_175085 ; NM_001136006	13.57	4.564							*								0.411426	0.630405	NA	0.584963	0.62293	0.526069	0.495695	0.584963	0.62293	0.748461	0.704872	0.545968	0.432959	0.454176	0.238787	0.443607	NA	NA	0.871844	0	0.0703893	0.0143553	0.226509	0.137504	0.15056	0.137504	0.731183	-0.910502	0.485427	0.526069
ENSG00000157540	DYRK1A	1859	NM_101395 ; NM_130436 ; NM_001396 ; NM_130438 ; NM_130437	13.163	4.405		*			*		*	*			*	*		*	0.221568	0.580145	NA	0.443607	0.389567	0.443607	0.505891	0.214125	0.298658	0.432959	0.505891	0.201634	0.389567	0.505891	0.613532	0.443607	NA	NA	0.124328	0.124328	0.15056	0.163499	0.238787	0.137504	0.0976108	0.0840643	0.226509	0.613532	0.713696	0.298658
ENSG00000157557	ETS2	2114	NM_005239	13.088	4.44							*				*				0.541019	0.871844	NA	0.422233	0.584963	0.641546	0.594549	0.0840643	0.389567	0.15056	0.411426	0.0703893	0.62293	0.695994	0.505891	0.475085	NA	NA	0.298658	0.333424	-0.046921	1.61353	0.0703893	0.124328	-0.192645	-0.118727	0.925999	-0.254978	0.389567	0.201634
ENSG00000159231	CBR3	874	NM_001236	12.185	3.954							*								-0.488026	1.31904	NA	NA	NA	NA	0.226509	NA	0.773996	1.41684	0.933573	0.669027	0.594549	0.555816	0.485427	0.815575	NA	NA	0.464668	1.27501	1.27501	1.07039	0.15056	0.0565835	0.0143553	-1.01159	1.852	0.226509	-0.0144996	-0.00723157
ENSG00000159082	SYNJ1	8867	NM_003895 ; NM_001160306 ; NM_001160302 ; NM_203446	11.88	4.284							*		*						0.397255	0.811471	NA	NA	NA	NA	0.594549	0.389567	0.389567	0.422233	0.687061	0.286881	0.594549	0.722466	0.594549	0.454176	0.269033	-0.0424568	0.454176	0.238787	0.526069	0.163499	0.344828	0.632268	0.189034	0.137504	0.704872	NA	NA	NA
ENSG00000142188	TMEM50B	757	NM_006134	11.516	3.803															0.57918	0.811471	NA	NA	NA	NA	NA	NA	NA	NA	NA	NA	NA	NA	NA	NA	NA	NA	0.669027	1.52607	2.20163	1.20163	0.516015	1.07039	0.918386	-0.027675	0.933573	-0.500218	0.773996	0.963474
ENSG00000159110	IFNAR2	3455	NM_207585 ; NM_000874 ; NM_207584	11.28	4.36							*	*							0.446786	0.648926	NA	0.495695	0.731183	0.731183	0.0976108	0.15056	0.545968	0.356144	0.495695	0.333424	0.0426443	0.275007	0.0565835	0.0840643	NA	NA	0.378512	0.632268	0.356144	0.815575	0.226509	0.15056	0	-0.253257	0.378512	0.0285692	0.823749	0.485427
ENSG00000157538	DSCR3	10311	NM_006052	11.254	4.316							*								0.400538	0.635058	NA	NA	NA	NA	0.575312	0.545968	0.485427	0.432959	0.695994	0.516015	0.545968	0.555816	0.495695	0.485427	NA	NA	0.970854	0.378512	0.400538	0.367371	0.137504	0.15056	0.189034	0.163499	0.799087	0.250962	0.367371	0.62293
ENSG00000157601	MX1	4599	NM_001144925 ; NM_002462	10.976	3.545							*								NA	NA	NA	NA	NA	NA	0.505891	0.739848	1.22033	1.04963	NA	1.02148	0.389567	1.69153	1.54102	NA	NA	NA	2.1635	6.05528	0.536053	0.378512	0.250962	0.176323	0.0565835	0.367371	0.963474	-0.0365259	0.226509	-0.107803
ENSG00000159267	HLCS	3141	NM_000411	10.764	4.183							*								0.399445	0.799916	NA	0.378512	0.555816	0.641546	0.650765	0.389567	0.565597	0.485427	0.641546	0.565597	0.765535	0.879706	0.641546	0.545968	NA	NA	0.536053	0.475085	-0.0573917	0.201634	0.0840643	0.0285692	0.0426443	0.189034	0.422233	NA	NA	NA
ENSG00000159200	RCAN1	1827	NM_203417 ; NM_004414 ; NM_203418	10.719	3.356				*	*	*	*	*							NA	NA	NA	NA	NA	NA	NA	NA	NA	NA	NA	NA	NA	NA	NA	NA	NA	NA	0.956057	1.63227	0.903038	0.389567	0.389567	0.111031	0.189034	0.238787	0.298658	1.26303	0.757023	0.970854
ENSG00000159147	DONSON	29980	NM_017613	10.435	4.295															0.209141	1.16736	NA	NA	NA	NA	0.389567	0.15056	0.495695	0.713696	0.275007	0.432959	0.400538	0.189034	0.411426	0.464668	NA	NA	0.594549	0.286881	0.367371	0.650765	0.713696	0.594549	0.62293	0.584963	0.799087	NA	NA	NA
ENSG00000156261	CCT8	10694	NM_006585	10.361	4.56															0.467801	0.731183	NA	0.613532	0.731183	0.687061	0.454176	0.536053	0.400538	0.545968	0.545968	0.263034	0.389567	0.0426443	0.526069	0.250962	NA	NA	0.464668	0.0143553	0.422233	0.594549	0.378512	0.367371	0.536053	1.02857	0.575312	0.748461	-0.21424	0.0565835
ENSG00000183486	MX2	4600	NM_002463	10.179	3.598															NA	NA	NA	NA	NA	NA	0.641546	0.432959	0.731183	0.604071	0.815575	0.650765	0.731183	1.19535	1.50589	1.70487	NA	NA	-0.0218044	4.32193	0.0840643	0.0285692	0.124328	-0.0306192	0.0976108	0.137504	0.485427	NA	NA	NA
ENSG00000154727	GABPA	2551	NM_002040	9.936	4.032							*						*		0.572405	0.725087	NA	0.333424	0.555816	0.536053	0.555816	0.214125	0.298658	0.495695	0.594549	0.31034	0.485427	0.475085	0.275007	0.731183	NA	NA	0.333424	0.286881	0.333424	0.0426443	-0.148801	-0.0306192	0.0976108	0.0143553	0.62293	-0.365871	0.286881	-0.115597
ENSG00000160200	CBS	875	NM_000071	9.284	3.907							*				*				-0.00723157	0.501821	NA	-0.888969	-0.599462	-0.68966	-0.184425	0.0703893	-0.234465	-0.514573	NA	-0.217591	-0.304006	-0.184425	0.545968	-0.200913	NA	NA	0.356144	0.918386	1.32769	0.83996	0.933573	0.575312	0.201634	0.0143553	-0.37146	NA	NA	NA
ENSG00000159216	RUNX1	861	NM_001001890 ; NM_001754 ; NM_001122607	9.129	3.783					*		*								0.580145	0.520045	NA	0.454176	0.321928	0.411426	0.454176	0.613532	0.443607	0.389567	0.485427	0.389567	0.263034	0.695994	1.09085	0.137504	NA	NA	0.0285692	-0.12658	-0.166503	0.0976108	0.0285692	-0.0454314	-0.0335695	0.0976108	-0.0159576	0.0840643	-0.0588937	-0.018878
ENSG00000183527	PSMG1	8624	NM_003720 ; NM_203433	8.903	3.733															0.445727	0.580145	NA	NA	NA	NA	NA	NA	NA	NA	NA	NA	NA	NA	NA	NA	NA	NA	0.443607	0.137504	0.422233	1.26903	0.903038	1.96717	0.378512	-0.229382	0.669027	-1.02621	1	0.871844
ENSG00000182093	WRB	7485	NM_004627 ; NM_001146218	8.837	4.149															0.265437	0.643394	NA	NA	NA	NA	0.464668	0.485427	0.378512	0.400538	0.536053	0.475085	0.275007	0.250962	0.163499	0.111031	NA	NA	0.31034	0.356144	1.14405	0.565597	0.910733	0.782409	1.05658	1.59455	0.516015	NA	NA	NA
ENSG00000117289	TXNIP	10628	NM_006472	8.79	3.281															NA	NA	NA	NA	NA	NA	NA	NA	NA	NA	NA	NA	NA	NA	NA	NA	NA	NA	0.918386	-4.04931	2.78031	0.963474	-1.46993	-1.93236	-0.498179	-0.321928	-1.05889	-0.14401	-0.139236	0.15056
ENSG00000154736	ADAMTS5	11096	NM_007038	8.746	4.221															NA	0.187768	NA	0.298658	0.485427	0.545968	0.632268	0.687061	0.545968	0.432959	0.584963	0.298658	0.799087	0.823749	0.31034	0.62293	NA	NA	1.81147	0.687061	0.0426443	1.13093	-0.131313	-0.190997	0.0565835	-0.0499049	0.263034	NA	NA	NA
ENSG00000159197	KCNE2	9992	NM_172201	8.654	3.66											*				NA	NA	NA	0.903038	1.43829	0.356144	0.555816	0.659925	0.536053	0.575312	0.495695	0.432959	0.565597	0.344828	0.275007	0.62293	NA	NA	-0.00144342	-0.0365259	-0.405451	-0.309359	0.321928	-0.110916	0.0976108	0.214125	0.0285692	NA	NA	NA
ENSG00000185808	PIGP	51227	NM_153682 ; NM_153681	8.612	3.343							*				*				0.501821	0.820485	NA	NA	NA	NA	NA	NA	NA	NA	NA	NA	NA	NA	NA	NA	NA	NA	0.941106	0.545968	1.53605	1.28096	0.970854	1.04963	1.15704	1.32193	0.378512	NA	NA	NA
ENSG00000154640	BTG3	10950	NM_001130914 ; NM_006806	8.433	3.397							*								0.503858	0.822934	NA	NA	NA	NA	NA	NA	NA	NA	NA	NA	NA	NA	NA	NA	NA	NA	0.731183	0.575312	1.86394	0.815575	0.0840643	0.941106	0.903038	0.790772	1.02148	NA	NA	NA
ENSG00000133110	POSTN	10631	NM_006475 ; NM_001135936 ; NM_001135934 ; NM_001135935	8.301	2.437															NA	NA	NA	NA	NA	NA	NA	NA	NA	NA	NA	NA	NA	NA	NA	NA	NA	NA	-1.45008	-0.816037	-0.174621	3.87774	-1.40736	-0.103147	0.15056	0.201634	-2.2723	-0.231075	0.748461	1.1635
ENSG00000156273	BACH1	571	NM_001186 ; NM_206866 ; NR_027655	8.254	4.114							*								NA	NA	NA	NA	NA	NA	0.594549	0.536053	0.454176	0.432959	0.505891	0.495695	0.333424	0.879706	0.526069	0.545968	NA	NA	0.250962	0.333424	0.263034	0.214125	-0.00144342	0.0285692	0.238787	-0.0262051	-0.110916	-0.746616	0.695994	0.163499
ENSG00000205726	ITSN1	6453	NM_003024 ; NM_001001132	8.095	3.791							*								NA	0.625738	NA	NA	NA	NA	NA	NA	NA	NA	NA	NA	NA	NA	NA	NA	NA	NA	0.641546	0.650765	1.1635	-0.0528949	0.389567	0.516015	0.344828	0.238787	0.757023	-0.163268	0.555816	0.389567
ENSG00000160285	LSS	4047	NM_001001438 ; NM_002340 ; NM_001145437 ; NM_001145436	8.022	3.594															0.423309	0.9115	NA	-0.358454	-0.136062	0.0426443	NA	NA	NA	NA	NA	NA	NA	NA	NA	NA	NA	NA	0.613532	2.10769	1.16993	0.748461	0.895303	0.918386	0.748461	0.176323	0.823749	0.432959	0.263034	-0.0528949
ENSG00000154719	MRPL39	54148	NM_017446 ; NM_080794	8.017	4.097															0.337996	0.822934	NA	0.464668	0.604071	0.650765	NA	NA	NA	NA	NA	NA	NA	NA	NA	NA	NA	NA	0.565597	-0.394032	0.731183	0.495695	0.163499	0.526069	0.613532	0.201634	0.799087	-0.535332	-0.550043	0.226509
ENSG00000160209	PDXK	8566	NM_003681	7.744	3.96															0.485427	0.742437	NA	NA	NA	NA	0.0565835	0.0426443	-0.0740006	0.31034	-0.321928	-0.0439433	0.137504	0.400538	-0.0439433	0.422233	NA	NA	0.748461	0.565597	0.356144	0.903038	0.895303	1	0.31034	0.163499	0.454176	0.0976108	-0.210897	-0.0816138
ENSG00000159086	C21orf66	94104	NR_027873 ; NM_016631 ; NM_013329	7.708	3.549							*								NA	NA	NA	NA	NA	NA	NA	NA	NA	NA	NA	NA	NA	NA	NA	NA	NA	NA	0.782409	-0.215915	0.970854	1.02857	0.422233	0.464668	0.0143553	0.344828	0.678072	0.111031	0.632268	0.344828
ENSG00000184900	SUMO3	6612	NM_006936	7.7	3.501							*								0.446786	0.812293	NA	NA	NA	NA	NA	NA	NA	NA	NA	NA	NA	NA	NA	NA	NA	NA	0.516015	0.275007	0.536053	0.669027	0.565597	0.731183	0.933573	0.0976108	0.62293	NA	NA	NA
ENSG00000155313	USP25	29761	NM_013396	7.599	3.507															0.505891	0.678072	NA	-0.0588937	-0.152003	-0.120294	NA	NA	NA	NA	NA	NA	NA	NA	NA	NA	NA	NA	1.01436	0.604071	0.773996	1.59932	0.286881	0.659925	0.765535	0.0285692	0.400538	-0.114035	-0.694321	-0.0101344
ENSG00000156299	TIAM1	7074	NM_003253	7.451	3.681							*								1.26303	0.989139	NA	0.495695	0.555816	0.678072	NA	NA	NA	NA	NA	NA	NA	NA	NA	NA	NA	NA	0.226509	-0.258425	0.545968	0.137504	0.344828	0.495695	-0.0603973	0.0976108	0.333424	0.226509	-0.121863	-0.291592
ENSG00000118785	SPP1	6696	NM_001040058 ; NM_000582 ; NM_001040060	7.232	3.159															NA	NA	NA	NA	NA	NA	NA	NA	NA	NA	NA	NA	NA	NA	NA	NA	NA	NA	-0.0380063	-2.38082	1.94486	-0.251539	-1.44615	0.823749	-1.94342	-1.20091	-0.405451	-0.352916	-0.268817	0.584963
ENSG00000141959	PFKL	5211	NM_002626 ; NR_024108	7.17	4.107															0.651683	0.690641	NA	NA	NA	NA	0	-0.0740006	-0.136062	0.15056	0	0.0285692	0.0976108	-0.0892673	-0.251539	0.400538	NA	NA	0.443607	1.07039	0.443607	0.432959	0.536053	0.275007	-0.018878	0.250962	0.748461	0.505891	-0.248108	0.201634
ENSG00000113140	SPARC	6678	NM_003118	7.035	3.338										*					NA	NA	NA	NA	NA	NA	NA	NA	NA	NA	NA	NA	NA	NA	NA	NA	NA	NA	-0.386468	0.669027	1.22033	0.641546	-0.286304	0.910733	-0.0144996	0.0976108	-0.650635	2.11437	-0.0203404	0.298658
ENSG00000125968	ID1	3397	NM_002165 ; NM_181353	6.987	3.164															NA	NA	NA	NA	NA	NA	NA	NA	NA	NA	NA	NA	NA	NA	NA	NA	NA	NA	0.641546	-4.82828	1.852	-1.04097	-0.394032	0.790772	0.356144	0.189034	1.12433	-0.411195	-0.305788	-0.077041
ENSG00000136235	GPNMB	10457	NM_002510 ; NM_001005340	6.943	2.047															NA	NA	NA	NA	NA	NA	NA	NA	NA	NA	NA	NA	NA	NA	NA	NA	NA	NA	-1.92139	-0.166503	1.94111	2.76129	0.15056	0.111031	2.47768	-0.107803	-0.675765	NA	NA	NA
ENSG00000157542	KCNJ6	3763	NM_002240	6.878	2.209							*	*			*				NA	-0.932361	NA	NA	NA	NA	0.275007	NA	NA	-0.888969	NA	NA	0.333424	NA	1.74846	NA	NA	NA	-0.226004	-0.00868224	0.0143553	0.0565835	0.495695	0.831877	-0.103147	-0.14401	-0.125006	-0.109359	0.201634	0.0565835
ENSG00000183036	PCP4	5121	NM_006198	6.867	3.403							*								NA	NA	NA	NA	NA	NA	0.584963	NA	-0.321928	0.584963	0.765535	0.613532	0.526069	NA	0.432959	1.20789	NA	NA	0.163499	-0.0454314	-0.795859	-0.190997	0.464668	3.8679	0.0840643	0.464668	0.0285692	NA	NA	NA
ENSG00000205758	CRYZL1	9946	NM_145858	6.817	3.621															0.35727	0.801573	NA	NA	NA	NA	0.545968	0.773996	0.432959	0.704872	0.739848	0.565597	0.333424	0.545968	0.275007	0.516015	NA	NA	NA	NA	NA	NA	NA	NA	NA	NA	NA	NA	NA	NA
ENSG00000171951	SCG2	7857	NM_003469	6.747	2.95															NA	NA	NA	NA	NA	NA	NA	NA	NA	NA	NA	NA	NA	NA	NA	NA	NA	NA	-1	1.58015	-1.0145	0.790772	0.356144	1.69153	0.0976108	0.111031	-3.77596	-0.0247367	0	0.584963
ENSG00000159256	MORC3	23515	NM_015358	6.68	3.382							*								0.221568	0.805705	NA	NA	NA	NA	NA	NA	NA	NA	NA	NA	NA	NA	NA	NA	NA	NA	0.321928	0.831877	0.863938	0.963474	0.400538	0.782409	0.0840643	-0.21424	0.475085	NA	NA	NA
ENSG00000135821	GLUL	2752	NM_001033056 ; NM_001033044 ; NM_002065	6.604	3.702									*						NA	NA	NA	NA	NA	NA	NA	NA	NA	NA	NA	NA	NA	NA	NA	NA	0.0285692	-0.0846703	-0.199255	0.137504	0.739848	-0.190997	-0.394032	0.400538	0.0426443	-0.314733	0.545968	1.32193	-0.564905	0.669027
ENSG00000123610	TNFAIP6	7130	NM_007115	6.575	2.377										*					NA	NA	NA	NA	NA	NA	NA	NA	NA	NA	NA	NA	NA	NA	NA	NA	NA	NA	0.910733	-1.08314	0.275007	1.01436	0.0840643	-0.086201	-2.77596	-0.0513992	-3.80995	-0.166503	-0.210897	0.422233
ENSG00000118523	CTGF	1490	NM_001901	6.567	2.996															NA	NA	NA	NA	NA	NA	NA	NA	NA	NA	NA	NA	NA	NA	NA	NA	NA	NA	-0.184425	0.0565835	1.0072	0.378512	-0.571322	0	-0.0908029	-0.155213	-0.365871	2.44626	1.08406	0.669027
ENSG00000160213	CSTB	1476	NM_000100	6.483	3.84															NA	NA	NA	-0.120294	-0.0291463	-0.0291463	0.137504	0.0426443	0.0840643	0.0143553	-0.120294	0.0285692	-0.0892673	-0.0291463	0.575312	0.0285692	NA	NA	0.189034	0.389567	1.33342	0.85599	0.799087	0.925999	0.565597	0.298658	0.505891	0.0703893	-0.0892673	-0.086201
ENSG00000168209	DDIT4	54541	NM_019058	6.477	3.318															NA	NA	NA	NA	NA	NA	NA	NA	NA	NA	NA	NA	NA	NA	NA	NA	NA	NA	1.52607	1.90304	2.12763	1.0635	-1.40736	-1.08927	-0.648372	-0.948976	-1.6529	0.815575	-0.352916	-0.0740006
ENSG00000142166	IFNAR1	3454	NM_000629	6.457	3.569															0.491597	0.796598	NA	0.536053	0.505891	0.565597	NA	NA	NA	NA	NA	NA	NA	NA	NA	NA	NA	NA	0.948601	0.555816	0.201634	0.0143553	0.0703893	0.0703893	0.0143553	0.263034	0.594549	-0.0954196	0.389567	0.536053
ENSG00000182871	COL18A1	80781	NM_030582 ; NM_130445 ; NM_130444	6.393	3.167							*								NA	-0.0218044	NA	-0.643856	0	-0.556393	NA	NA	NA	NA	NA	NA	NA	NA	NA	NA	NA	NA	0.475085	0.978196	0.378512	1.69599	-0.0380063	0.263034	0.613532	-0.0218044	-0.345564	-0.597278	0.137504	-0.013043
ENSG00000162407	PPAP2B	8613	NM_177414 ; NM_003713	6.35	3.343															NA	NA	NA	NA	NA	NA	NA	NA	NA	NA	NA	NA	NA	NA	NA	NA	NA	NA	-0.62371	-2.08927	1.45943	0.344828	0.748461	2.14078	0.454176	-0.115597	0.0565835	0.863938	0.687061	-0.204233
ENSG00000243927	MRPS6	64968	NM_032476	6.241	3.051							*								0.305679	1.32596	NA	0.659925	0.632268	0.475085	0.678072	0.464668	-1.8365	-4.32193	-4.64386	-5.05889	-4.32193	-4.64386	-4.32193	-2.32193	NA	NA	NA	NA	NA	NA	NA	NA	NA	NA	NA	NA	NA	NA
ENSG00000038427	VCAN	1462	NM_004385 ; NM_001126336	6.24	2.958															NA	NA	NA	NA	NA	NA	NA	NA	NA	NA	NA	NA	NA	NA	NA	NA	NA	NA	0.389567	0.201634	1.18903	1.79494	-0.518701	0.124328	-0.103147	-0.0543923	-0.710756	0.111031	-0.800877	0.941106
ENSG00000151491	EPS8	2059	NM_004447	6.194	3.143															NA	NA	NA	NA	NA	NA	NA	NA	NA	NA	NA	NA	NA	NA	NA	NA	NA	NA	-0.320126	-0.212568	1.29866	0.85599	-0.356606	-0.0232698	0.367371	0.659925	0.344828	2.03562	0.536053	-0.662004
ENSG00000189067	LITAF	9516	NR_024320 ; NM_001136472 ; NM_004862 ; NM_001136473	6.185	3.255										*					NA	NA	NA	NA	NA	NA	NA	NA	NA	NA	NA	NA	NA	NA	NA	NA	NA	NA	0.286881	0.887525	0.992768	0.0840643	-0.0877334	0.275007	-1.38836	0.0976108	0.238787	0.847997	-0.380822	0.432959
ENSG00000183255	PTTG1IP	754	NM_004339	6.154	3.221															NA	NA	NA	NA	NA	NA	NA	NA	NA	NA	NA	NA	NA	NA	NA	NA	NA	NA	0.31034	0.575312	2.04264	0.678072	0.464668	1.12433	0.575312	0.111031	0.31034	0.695994	0.163499	0.0426443
ENSG00000164692	COL1A2	1278	NM_000089	6.148	2.852															NA	NA	NA	NA	NA	NA	NA	NA	NA	NA	NA	NA	NA	NA	NA	NA	NA	NA	-1.5951	0.516015	0.526069	2.65992	-1.55639	0.0703893	-0.077041	0.0703893	-0.224317	-0.21927	0.526069	0.298658
ENSG00000204388		3304 ; 3303	NM_005346	6.109	2.55															NA	NA	NA	NA	NA	NA	NA	NA	NA	NA	NA	NA	NA	NA	NA	NA	NA	NA	-1.16165	3.16672	-0.0454314	1.58496	-0.734563	-1.70369	0.400538	0.903038	0.650765	NA	NA	NA
ENSG00000173276	ZNF295	49854	NM_020727 ; NM_001098402 ; NM_001098403	6.04	3.353							*		*						NA	NA	NA	0.263034	0.226509	0.298658	0.286881	0	0.0703893	0.201634	0.238787	-0.0144996	0.356144	0.250962	0.201634	0.536053	NA	NA	0.887525	0.485427	NA	NA	NA	NA	NA	0.321928	-0.0350469	NA	NA	NA
ENSG00000159261	CLDN14	23562	NM_012130 ; NM_144492 ; NM_001146079 ; NM_001146078 ; NM_001146077	6.036	2.554							*								NA	NA	NA	NA	NA	NA	1.0635	0.536053	NA	-2.25154	NA	NA	1.02148	0.773996	NA	0.0703893	NA	NA	-0.0619024	-0.244685	-0.289827	0.163499	0.15056	-0.12658	-0.314733	0.731183	-0.131313	NA	NA	NA
ENSG00000185885	IFITM1	8519	NM_003641	6.027	2.935															NA	NA	NA	NA	NA	NA	NA	NA	NA	NA	NA	NA	NA	NA	NA	NA	NA	NA	1.0072	2.06005	1.42223	-0.988504	-1.46993	-0.109359	-1.45403	-0.0484122	0.863938	-0.013043	-0.336428	0.594549
ENSG00000183067	IGSF5	150084	NM_001080444	6.026	3.406															NA	0.665393	NA	NA	NA	NA	NA	0.584963	NA	0.659925	NA	0.704872	NA	0.678072	NA	0.687061	NA	NA	-0.0350469	-0.0528949	NA	NA	NA	NA	NA	0.0426443	0.526069	-0.00868224	0.594549	0.389567
ENSG00000162692	VCAM1	7412	NM_001078 ; NM_080682	6.012	2.533															NA	NA	NA	NA	NA	NA	NA	NA	NA	NA	NA	NA	NA	NA	NA	NA	NA	NA	-0.227692	-0.349235	-0.56918	-1.39973	-0.362158	0.948601	-2.662	-0.14401	-2.95456	0.475085	-0.209228	0.263034
ENSG00000154096	THY1	7070	NM_006288	5.974	3.244															NA	NA	NA	NA	NA	NA	NA	NA	NA	NA	NA	NA	NA	NA	NA	NA	NA	NA	-1.31473	1.85599	-0.739372	0.678072	0.367371	0.344828	0.298658	-0.104697	0.0285692	-0.545824	-0.72261	0.722466
ENSG00000135919	SERPINE2	5270	NM_006216 ; NM_001136528 ; NM_001136529 ; NM_001136530	5.904	3.048															NA	NA	NA	NA	NA	NA	NA	NA	NA	NA	NA	NA	NA	NA	NA	NA	NA	NA	-0.77596	0.250962	0.298658	1.97453	0.475085	1.20789	0.0976108	-0.101598	0.201634	1.08406	0.0426443	0.650765
ENSG00000172201	ID4	3400	NM_001546	5.887	3.037															NA	NA	NA	NA	NA	NA	NA	NA	NA	NA	NA	NA	NA	NA	NA	NA	NA	NA	0.485427	-1.85726	1.848	-0.442222	0.0143553	1	0	-0.224317	-1.63935	0.15056	0.536053	-0.599462
ENSG00000114315	HES1	3280	NM_005524	5.884	2.874								*			*				NA	NA	NA	NA	NA	NA	NA	NA	NA	NA	NA	NA	NA	NA	NA	NA	NA	NA	-0.086201	-0.902389	0.871844	-0.281036	0.0703893	0.163499	-0.186065	0.526069	-2.12029	0.176323	0.0426443	-0.227692
ENSG00000172893	DHCR7	1717	NM_001360	5.883	3.441															NA	NA	NA	NA	NA	NA	NA	NA	NA	NA	NA	NA	NA	NA	NA	NA	NA	NA	0.695994	1.0072	0.356144	-0.356606	-0.234465	0.286881	-0.0320936	-0.0439433	0.432959	1.21412	-0.756331	0.650765
ENSG00000204262	COL5A2	1290	NM_000393	5.857	3.174									*						NA	NA	NA	NA	NA	NA	NA	NA	NA	NA	NA	NA	NA	NA	NA	NA	NA	NA	0.0143553	0.594549	-0.780909	1.29866	-0.535332	-0.226004	-0.0588937	-0.426625	-0.805913	-0.496142	0.333424	0.555816
ENSG00000149257	SERPINH1	871	NM_001235	5.846	3.146				*											NA	NA	NA	NA	NA	NA	NA	NA	NA	NA	NA	NA	NA	NA	NA	NA	2.83653	0.168642	-0.446148	0.731183	-1.78588	0.782409	-0.724993	-0.403542	0.15056	0.0703893	-0.662004	1.61353	-0.125006	0.495695
ENSG00000176697	BDNF	627	NM_170731 ; NM_170734 ; NM_001143810 ; NM_001143808 ; NM_170735 ; NM_170733 ; NM_170732 ; NM_001709 ; NM_001143809 ; NM_001143815 ; NM_001143806 ; NM_001143812 ; NM_001143811 ; NM_001143814 ; NM_001143807 ; NM_001143813 ; NM_001143805 ; NM_001143816	5.805	2.416			*				*					*			NA	NA	NA	NA	NA	NA	NA	NA	NA	NA	NA	NA	NA	NA	NA	NA	NA	NA	-0.37146	0.214125	-0.793357	1.05658	0.15056	0	-0.155213	0.238787	0.275007	-0.293359	0.475085	0.111031
ENSG00000182551	ADI1	55256	NM_018269	5.782	3.081															NA	NA	NA	NA	NA	NA	NA	NA	NA	NA	NA	NA	NA	NA	NA	NA	NA	NA	-0.354759	-0.117161	0.823749	1.45943	-0.0892673	0.485427	1.14405	-0.16004	0.411426	1.04963	0.137504	0.111031
ENSG00000079739	PGM1	5236	NM_002633	5.661	3.251															NA	NA	NA	NA	NA	NA	NA	NA	NA	NA	NA	NA	NA	NA	NA	NA	NA	NA	0.226509	0.963474	0.226509	1.82375	-0.132894	1.04963	0.411426	0.526069	-0.309359	0.356144	-0.360305	0.124328
ENSG00000108821	COL1A1	1277	NM_000088	5.527	3.004															NA	NA	NA	NA	NA	NA	NA	NA	NA	NA	NA	NA	NA	NA	NA	NA	NA	NA	-0.494109	0.632268	-0.192645	1.89142	-1.2969	-0.202572	-0.215915	0.0976108	-0.56918	-0.715486	0.799087	0.31034
ENSG00000198862	RNF160	26046	NM_015565	5.515	2.938															NA	NA	NA	NA	NA	NA	NA	NA	NA	NA	NA	NA	NA	NA	NA	NA	NA	NA	0.367371	0.713696	0.9855	1.02857	0.713696	1.02148	0.815575	0.83996	0.454176	NA	NA	NA
ENSG00000187498	COL4A1	1282	NM_001845	5.514	3.396															NA	NA	NA	NA	NA	NA	NA	NA	NA	NA	NA	NA	NA	NA	NA	NA	NA	NA	0.275007	0.454176	0.454176	0.604071	-0.614845	0.367371	0.226509	0.201634	-1.5187	1.99639	0.669027	0.226509
ENSG00000172331	BPGM	669	NM_001724 ; NM_199186	5.497	3.257															NA	NA	0.0703893	NA	NA	NA	NA	NA	NA	NA	NA	NA	NA	NA	NA	NA	NA	NA	-0.12658	-0.798366	-0.182786	1.60881	0.545968	0.400538	-0.529073	-0.0694519	-0.664288	0.250962	-0.785875	-0.0513992
ENSG00000135744	AGT	183	NM_000029	5.467	2.799															NA	NA	NA	NA	NA	NA	NA	NA	NA	NA	NA	NA	NA	NA	NA	NA	NA	NA	-0.375197	0.505891	1.0635	0.15056	0.815575	2.25701	0.137504	-0.093879	-1.3474	0	-2.08314	0.422233
ENSG00000157554	ERG	2078	NM_182918 ; NM_001136154 ; NM_004449 ; NM_001136155	5.449	2.538							*								NA	2.698	NA	NA	NA	NA	0.0703893	-0.104697	0.214125	0.226509	0.226509	-0.136062	-0.473931	NA	0.137504	-0.0892673	NA	NA	-0.0499049	-0.0247367	0.15056	-0.0262051	0	-0.107803	0.0285692	0.0565835	-0.131313	NA	NA	NA
ENSG00000002586	CD99	4267	NM_002414 ; NM_001122898	5.443	2.741	*						*								NA	NA	NA	NA	NA	NA	NA	NA	NA	NA	NA	NA	NA	NA	NA	NA	NA	NA	-0.45799	0.650765	1.76977	0.432959	0.263034	0.823749	-0.253257	0.0143553	0.214125	NA	NA	NA
ENSG00000159176	CSRP1	1465	NM_004078 ; NM_001144773	5.424	3.136															NA	NA	NA	NA	NA	NA	NA	NA	NA	NA	NA	NA	NA	NA	NA	NA	NA	NA	-0.275786	0.659925	1.37295	0.238787	0.0840643	0.163499	-0.013043	0.62293	-0.275786	1.18903	-1.1976	0.584963
ENSG00000163430	FSTL1	11167	NM_007085	5.361	3.27									*						NA	NA	NA	NA	NA	NA	NA	NA	NA	NA	NA	NA	NA	NA	NA	NA	NA	NA	0.0285692	0.378512	0.422233	0.189034	-0.556393	0.495695	-0.136062	-0.248108	-0.298673	1.64616	0.641546	0.970854
ENSG00000178695	KCTD12	115207	NM_138444	5.344	2.373															NA	NA	NA	NA	NA	NA	NA	NA	NA	NA	NA	NA	NA	NA	NA	NA	NA	NA	-1.074	-0.75877	1.44361	2.25096	-0.077041	-0.0262051	0.378512	-0.365871	-0.550043	NA	NA	NA
ENSG00000181751	C5orf30	90355	NM_033211	5.313	2.916															NA	NA	NA	NA	NA	NA	NA	NA	NA	NA	NA	NA	NA	NA	NA	NA	NA	NA	-0.172994	0.443607	0.214125	1.86394	-0.254978	0.344828	-0.107803	0.0703893	1.72683	0.238787	-0.415037	0.0143553
ENSG00000120738	EGR1	1958	NM_001964	5.302	3.053															NA	NA	NA	NA	NA	NA	NA	NA	NA	NA	NA	NA	NA	NA	NA	NA	NA	NA	-0.0159576	-0.671164	-1.70369	-1.12029	-0.194295	-0.176251	-0.42082	0.356144	-1.52284	-2.08314	-0.369595	0.298658
ENSG00000160221	C21orf33	8209	NM_198155 ; NM_004649	5.296	3.31															NA	NA	NA	NA	NA	NA	NA	NA	NA	NA	NA	NA	NA	NA	NA	NA	NA	NA	0.815575	0.669027	0.516015	0.321928	0.536053	0.575312	0.773996	0.214125	0.963474	0.0703893	-0.496142	0.0426443
ENSG00000180530	NRIP1	8204	NM_003489	5.235	3.51							*								NA	NA	NA	-0.0291463	-0.0439433	-0.0588937	NA	NA	NA	NA	NA	NA	NA	NA	NA	NA	NA	NA	0.536053	0.189034	0.823749	0.887525	0.443607	0.163499	0.739848	0.495695	0.454176	-0.0892673	0.163499	-0.696658
ENSG00000160310	PRMT2	3275	NM_001535 ; NM_206962	5.23	3.26							*								0.710173	0.735522	NA	NA	NA	NA	NA	NA	NA	NA	NA	NA	NA	NA	NA	NA	NA	NA	0.516015	0.321928	0.584963	0.0840643	0.495695	0.367371	0.31034	-0.0985055	0.604071	NA	NA	NA
ENSG00000084093	REST	5978	NM_005612	5.172	1.737							*					*			0.349365	0.0962619	NA	NA	NA	NA	NA	NA	NA	NA	NA	NA	NA	NA	NA	NA	NA	NA	-0.0439433	-0.0394883	-0.384584	-0.172994	0.0703893	-0.0800879	-0.136062	0.956057	0.0840643	-3.62593	0.411426	-0.013043
ENSG00000124767	GLO1	2739	NM_006708	5.158	4.305															NA	NA	NA	NA	NA	NA	NA	0.286881	0.356144	0.367371	0.321928	0.443607	0.201634	-0.321928	-0.0439433	0.137504	NA	NA	0.0976108	-0.340075	0.176323	-0.114035	-0.199255	0.565597	0.214125	0.879706	-0.0174171	-0.163268	-0.334607	0.137504
ENSG00000183087	GAS6	2621 ; 732446	NM_000820 ; NM_001143945 ; NM_001143946	5.129	2.904															NA	NA	NA	NA	NA	NA	NA	NA	NA	NA	NA	NA	NA	NA	NA	NA	NA	NA	-0.785875	2.38957	-0.231075	1.81147	-0.0484122	0.15056	-0.182786	0.111031	0.584963	1.22033	-0.461959	-0.148801
ENSG00000164106	SCRG1	11341	NM_007281	5.127	2.728															NA	NA	NA	NA	NA	NA	NA	NA	NA	NA	NA	NA	NA	NA	NA	NA	NA	NA	-0.204233	1.28688	0.575312	1.29278	1.02857	2.57531	-0.164884	0.0840643	-3.03505	-0.260152	-0.16004	0.0703893
ENSG00000146674	IGFBP3	3486	NM_001013398 ; NM_000598	5.106	3.12															NA	NA	NA	NA	NA	NA	NA	NA	NA	NA	NA	NA	NA	NA	NA	NA	NA	NA	1.45943	-0.608232	1.21412	1.08406	-0.323733	-0.123434	-0.968605	-0.926865	0.495695	-0.272297	0.0840643	-0.104697
ENSG00000103196	CRISPLD2	83716	NM_031476	5.096	2.408									*						NA	NA	NA	NA	NA	NA	NA	NA	NA	NA	NA	NA	NA	NA	NA	NA	NA	NA	-0.330973	0.704872	1.0635	2.43829	-0.136062	-0.0232698	-0.910502	-0.327348	-2.2723	NA	NA	NA
ENSG00000031698	SARS	6301	NM_006513	5.094	3.505															NA	NA	-0.657445	NA	NA	NA	NA	NA	NA	NA	NA	NA	NA	NA	NA	NA	NA	NA	0.0840643	0.189034	-0.520769	0.411426	-0.0892673	-0.158429	-0.158429	0.367371	-0.560643	-0.773491	-1.04692	0.594549
ENSG00000166923	GREM1	26585	NM_013372	5.073	1.486															NA	NA	NA	NA	NA	NA	NA	NA	NA	NA	NA	NA	NA	NA	NA	NA	NA	NA	-0.606035	0.0703893	2.0635	3.83794	0.0426443	0.321928	-0.388355	0.0565835	-0.1976	-0.0785637	-0.137648	-0.0159576
ENSG00000137962	ARHGAP29	9411	NM_004815	5.002	2.855															NA	NA	NA	NA	NA	NA	NA	NA	NA	NA	NA	NA	NA	NA	NA	NA	NA	NA	-0.110916	1.20789	1.37295	-0.940645	-1.20756	0.15056	0.263034	-0.115597	1.4489	-0.224317	0.495695	-0.358454
ENSG00000137331		8870	NM_003897	5.002	2.795															NA	NA	NA	NA	NA	NA	NA	NA	NA	NA	NA	NA	NA	NA	NA	NA	NA	NA	0.0840643	-0.347399	0.214125	-0.434403	-0.518701	-0.1976	-2.01742	0.948601	-1.29336	0.485427	-0.163268	0.263034
ENSG00000163017	ACTG2	72	NM_001615	5	2.232															NA	NA	NA	NA	NA	NA	NA	NA	NA	NA	NA	NA	NA	NA	NA	NA	NA	NA	-3.15843	2.44095	-0.131313	1.70044	-0.232769	-0.260152	0.411426	-0.152003	-0.715486	0.0426443	-0.0588937	-0.161653
ENSG00000158270	COLEC12	81035	NM_130386	4.998	2.987															NA	0.831067	NA	NA	NA	NA	NA	NA	NA	NA	NA	NA	NA	NA	NA	NA	NA	NA	-0.766112	-3.17137	1.57531	-0.907793	-0.682696	0.422233	-0.753896	0.15056	0.545968	NA	NA	NA
ENSG00000181458	TMEM45A	55076	NM_018004	4.997	2.341															NA	NA	NA	NA	NA	NA	NA	NA	NA	NA	NA	NA	NA	NA	NA	NA	NA	NA	-0.253257	0.495695	0.400538	3.06005	0.176323	0.226509	0.411426	-0.340075	-0.655172	0.263034	-0.155213	0.214125
ENSG00000105835	NAMPT	10135	NM_005746	4.971	3.109										*					NA	NA	NA	NA	NA	NA	NA	NA	NA	NA	NA	NA	NA	NA	NA	NA	NA	NA	0.475085	-0.940645	0.485427	-0.612637	0.111031	0.298658	-1.50635	0.970854	-0.0144996	0.176323	0.0565835	-0.129734
ENSG00000070669	ASNS	440	NM_183356 ; NM_001673 ; NM_133436	4.968	2.91															NA	NA	NA	NA	NA	NA	NA	NA	NA	NA	NA	NA	NA	NA	NA	NA	NA	NA	0.731183	-0.109359	-0.971431	1.76553	-0.0969617	0.137504	0.286881	0.545968	-1.29336	-1.06794	0.275007	0.0426443
ENSG00000157617	C2CD2	25966	NM_015500 ; NM_199050	4.965	2.924															0.765535	0.648926	NA	NA	NA	NA	NA	NA	NA	NA	NA	NA	NA	NA	NA	NA	NA	NA	0.963474	0.863938	1.22033	0.275007	0.286881	0.516015	0.226509	0.400538	0.863938	-0.0380063	-0.0306192	0.475085
ENSG00000140545	MFGE8	4240	NM_005928 ; NM_001114614	4.961	2.928															NA	NA	NA	NA	NA	NA	NA	NA	NA	NA	NA	NA	NA	NA	NA	NA	NA	NA	0.378512	1.70929	-0.234465	1.44361	0.176323	0.464668	0.516015	-0.174621	0.176323	-1.58641	-0.189351	-0.00723157
ENSG00000154721	JAM2	58494	NM_021219	4.945	3.252															0.31034	0.964214	NA	0.454176	0.464668	0.443607	NA	NA	NA	NA	NA	NA	NA	NA	NA	NA	NA	NA	0.298658	0.0285692	1.50589	0.555816	0.411426	0.925999	0.275007	-0.356606	-0.0877334	NA	NA	NA
ENSG00000163754	GYG1	2992	NM_004130	4.933	3.129															NA	NA	NA	NA	NA	NA	NA	NA	NA	NA	NA	NA	NA	NA	NA	NA	NA	NA	-0.115597	0.0976108	0.432959	0.963474	0.298658	1	1.44361	0.526069	-0.018878	0.333424	-0.500218	0.321928
ENSG00000184012	TMPRSS2	7113	NM_001135099 ; NM_005656	4.932	2.435							*								NA	NA	NA	NA	NA	NA	NA	0.773996	NA	0.422233	NA	0.83996	NA	1.58015	NA	0.443607	NA	NA	0.111031	-0.0499049	-0.200913	-0.179515	0.0285692	-0.0800879	-0.0232698	0.137504	-0.0800879	0.400538	-0.0247367	0.250962
ENSG00000152952	PLOD2	5352	NM_182943 ; NM_000935	4.926	2.128															NA	NA	NA	NA	NA	NA	NA	NA	NA	NA	NA	NA	NA	NA	NA	NA	NA	NA	-0.846843	0.687061	1.10434	2.50589	0.0143553	0.378512	-0.0954196	0.378512	-0.780909	NA	NA	NA
ENSG00000011465	DCN	1634	NM_133503 ; NM_001920 ; NM_133504 ; NM_133505 ; NM_133506 ; NM_133507	4.909	3.107															NA	NA	NA	NA	NA	NA	NA	NA	NA	NA	NA	NA	NA	NA	NA	NA	NA	NA	-2.37333	-0.481969	1.26903	-0.571322	-1.28983	0.0976108	0.0703893	0.933573	-0.673463	-0.129734	0.992768	0.111031
ENSG00000116729	GPR177	79971	NM_024911 ; NM_001002292	4.895	3.203															NA	NA	NA	NA	NA	NA	NA	NA	NA	NA	NA	NA	NA	NA	NA	NA	NA	NA	-0.724993	-0.710756	1.13093	0.807355	-0.2567	0.807355	-0.22095	0.0426443	-1.39214	-0.027675	-0.0831412	0.275007
ENSG00000155380	SLC16A1	6566	NM_003051	4.878	2.927															NA	NA	NA	NA	NA	NA	NA	NA	NA	NA	NA	NA	NA	NA	NA	NA	NA	NA	0.669027	0.485427	1.13093	0.0565835	-0.137648	0.0703893	0.505891	-0.277534	-0.554273	1.88753	0.0703893	-0.291592
ENSG00000119950	MXI1	4601	NM_130439 ; NM_005962 ; NM_001008541	4.876	3.278															NA	NA	NA	NA	NA	NA	NA	NA	NA	NA	NA	NA	NA	NA	NA	NA	NA	NA	1.10434	-0.409278	0.641546	1.09761	-0.242977	-0.0232698	-0.352916	-0.384584	-0.968605	1.04963	0.400538	-0.106249
ENSG00000142197	DOPEY2	9980	NM_005128	4.86	3.028							*								0.436162	0.737254	NA	NA	NA	NA	NA	NA	NA	NA	NA	NA	NA	NA	NA	NA	NA	NA	1.39506	1.04963	-0.0365259	1.1375	0.298658	0.773996	0.250962	-0.163268	0.604071	NA	NA	NA
ENSG00000116133	DHCR24	1718	NM_014762	4.858	3.347									*						NA	NA	NA	NA	NA	NA	NA	NA	NA	NA	NA	NA	NA	NA	NA	NA	NA	NA	0.887525	0.298658	-0.713119	-0.428566	-0.011588	0.0565835	-0.086201	-0.0985055	0.722466	0.275007	0.475085	0.443607
ENSG00000134871	COL4A2	1284	NM_001846	4.854	3.241															NA	NA	NA	NA	NA	NA	NA	NA	NA	NA	NA	NA	NA	NA	NA	NA	NA	NA	0.163499	0.739848	0.400538	0.475085	-0.687335	0.176323	-0.0409718	-0.027675	-1.32554	2.33914	0.275007	0.298658
ENSG00000123131	PRDX4	10549 ; 100292021	NM_006406	4.85	3.427															NA	NA	NA	NA	NA	NA	NA	NA	NA	NA	NA	NA	NA	NA	NA	NA	NA	NA	-0.013043	0.344828	1.01436	1.02857	-0.413115	0.641546	0.226509	-0.483985	-0.388355	0.565597	0.464668	0.137504
ENSG00000168938	PPIC	5480	NM_000943	4.839	2.923															NA	NA	NA	NA	NA	NA	NA	NA	NA	NA	NA	NA	NA	NA	NA	NA	NA	NA	0.389567	0.799087	0.201634	1.14405	-0.0543923	-0.077041	0.226509	0.495695	-0.831358	1.54102	0.263034	0.176323
ENSG00000166033	HTRA1	5654	NM_002775	4.811	3.101															NA	NA	NA	NA	NA	NA	NA	NA	NA	NA	NA	NA	NA	NA	NA	NA	NA	NA	-1.57347	1.3505	0.495695	0.163499	0.378512	1.12433	0.344828	-0.0892673	-0.951764	1.89142	-0.311148	0.0285692
ENSG00000114698	PLSCR4	57088	NM_001128305 ; NM_001128304 ; NM_020353 ; NM_001128306	4.794	2.731															NA	NA	NA	NA	NA	NA	NA	NA	NA	NA	NA	NA	NA	NA	NA	NA	NA	NA	-1.16812	1.80735	1.62761	0.678072	-0.00144342	0.895303	-0.54372	0.344828	-1.35476	NA	NA	NA
ENSG00000145632	PLK2	10769	NM_006622	4.785	2.811															NA	NA	NA	NA	NA	NA	NA	NA	NA	NA	NA	NA	NA	NA	NA	NA	NA	NA	0.0703893	-0.0679388	-0.84944	1.76553	-0.202572	0.0426443	0.887525	-0.274041	0.475085	-0.694321	-0.0588937	0.238787
ENSG00000152661	GJA1	2697	NM_000165	4.78	3.289															NA	NA	NA	NA	NA	NA	NA	NA	NA	NA	NA	NA	NA	NA	NA	NA	-0.189351	0.168642	0.0285692	-0.380822	1.22033	0.545968	0.0285692	1.54102	0.632268	-1.42663	-0.011588	1.1635	0.0285692	0.0976108
ENSG00000152558	TMEM123	114908	NM_052932	4.777	3.157															NA	NA	NA	NA	NA	NA	NA	NA	NA	NA	NA	NA	NA	NA	NA	NA	NA	NA	-0.0573917	0.0426443	1.98185	0.31034	-0.724993	0.189034	0.263034	-0.691989	-0.0724828	0.124328	0.823749	-0.438307
ENSG00000118515	SGK1	6446	NM_001143676 ; NM_005627 ; NM_001143678 ; NM_001143677	4.754	3.271															NA	NA	NA	NA	NA	NA	NA	NA	NA	NA	NA	NA	NA	NA	NA	NA	NA	NA	-0.227692	0	1.90689	0.31034	0.111031	0.722466	0.321928	0.0426443	-0.862496	-0.426625	0.263034	-0.249822
ENSG00000139289	PHLDA1	22822	NM_007350	4.747	2.638															NA	NA	NA	NA	NA	NA	NA	NA	NA	NA	NA	NA	NA	NA	NA	NA	NA	NA	-0.139236	-0.237864	-0.16004	-0.943416	0.0976108	0.0143553	-0.00868224	-0.0380063	1.1635	2.40327	0.565597	-0.0454314
ENSG00000198189	HSD17B11	51170	NM_016245	4.74	3.096															NA	NA	NA	NA	NA	NA	NA	NA	NA	NA	NA	NA	NA	NA	NA	NA	NA	NA	-0.0409718	0.137504	1.1375	0.641546	-0.1976	0.298658	0.124328	0.137504	-0.0800879	0.400538	-0.617056	1.0635
ENSG00000113657	DPYSL3	1809	NM_001387	4.739	2.865															NA	NA	NA	NA	NA	NA	NA	NA	NA	NA	NA	NA	NA	NA	NA	NA	NA	NA	-0.16004	0.815575	0.847997	0.226509	-0.190997	-0.434403	-0.0380063	0	0.356144	0.0426443	-1.35107	0.863938
ENSG00000115380	EFEMP1	2202	NM_001039349 ; NM_001039348 ; NM_004105	4.726	2.257															NA	NA	NA	NA	NA	NA	NA	NA	NA	NA	NA	NA	NA	NA	NA	NA	NA	NA	-0.0724828	0.687061	1.70487	1.89918	0.111031	-0.0969617	-0.655172	-0.00868224	-1.24811	NA	NA	NA
ENSG00000175040	CHST2	9435	NM_004267	4.72	3.135															NA	NA	NA	NA	NA	NA	NA	NA	NA	NA	NA	NA	NA	NA	NA	NA	NA	NA	-1.5187	-2.39593	-0.486004	-1.1488	0.333424	0.847997	-0.148801	0.807355	-0.479955	0.0285692	-0.139236	0.0840643
ENSG00000145675	PIK3R1	5295	NM_181523 ; NM_181524 ; NM_181504	4.672	2.832								*							NA	NA	NA	NA	NA	NA	NA	NA	NA	NA	NA	NA	NA	NA	NA	NA	NA	NA	0.189034	-0.0892673	-0.0740006	0.0565835	-0.00144342	0.163499	0.344828	-0.386468	1.0635	0.137504	-1.45403	0.0976108
ENSG00000166710	B2M	567	NM_004048	4.654	3.116															-0.011588	-0.0232698	NA	NA	NA	NA	NA	NA	NA	NA	NA	NA	NA	NA	NA	NA	NA	NA	0.137504	0.176323	0.910733	-0.0740006	-0.0985055	1.15704	-0.268817	0.298658	0.0285692	2.26903	0.333424	0.0143553
ENSG00000173473	SMARCC1	6599	NM_003074	4.645	2.833										*					NA	NA	NA	NA	NA	NA	NA	NA	NA	NA	NA	NA	NA	NA	NA	NA	NA	NA	0.0976108	-0.0409718	0.275007	-0.150401	-0.253257	0.0285692	0.111031	0.0840643	-0.0394883	-3.02327	0.321928	-0.224317
ENSG00000060237	WNK1	65125	NM_018979	4.637	2.765															NA	NA	NA	NA	NA	NA	NA	NA	NA	NA	NA	NA	NA	NA	NA	NA	NA	NA	-0.0619024	0.0703893	0.903038	0.555816	0.0703893	-0.137648	0.111031	0.0426443	0.137504	-3.51787	0.454176	0.0703893
ENSG00000148180	GSN	2934	NM_000177 ; NM_198252 ; NM_001127667 ; NM_001127666 ; NM_001127662 ; NM_001127665 ; NM_001127664 ; NM_001127663	4.624	2.505															NA	NA	NA	NA	NA	NA	NA	NA	NA	NA	NA	NA	NA	NA	NA	NA	NA	NA	-0.341903	0.15056	0.831877	-0.0335695	-0.0454314	-0.0499049	0.15056	-0.0454314	0.0976108	2.5008	-0.483985	0.400538
ENSG00000115524	SF3B1	23451	NM_012433 ; NM_001005526	4.619	2.99							*		*						NA	NA	NA	NA	NA	NA	NA	NA	NA	NA	NA	NA	NA	NA	NA	NA	NA	NA	0.176323	-0.508403	0.344828	0.0565835	-0.249822	-0.340075	-0.109359	0.659925	0.0703893	-0.171368	0.0703893	-0.293359
ENSG00000157551	KCNJ15	3772	NM_002243 ; NM_170736 ; NM_170737	4.594	2.525											*				-1.80591	0.486457	NA	NA	NA	NA	NA	NA	0.475085	0.356144	NA	0.250962	NA	NA	NA	0.263034	NA	NA	1.59455	-0.514573	-0.107803	0.0285692	0.238787	-0.166503	-0.275786	0.0565835	0.137504	-0.15682	0.201634	0.0703893
ENSG00000115457	IGFBP2	3485	NM_000597	4.587	3.135															NA	NA	NA	NA	NA	NA	NA	NA	NA	NA	NA	NA	NA	NA	NA	NA	NA	NA	-1.80591	1.62293	-0.42082	0.111031	-0.37707	-0.426625	0.238787	0.0840643	-1.16165	-0.24127	0.495695	0.879706
ENSG00000103888	KIAA1199	57214	NM_018689	4.581	0.885															NA	NA	NA	NA	NA	NA	NA	NA	NA	NA	NA	NA	NA	NA	NA	NA	NA	NA	-0.00578235	1.89142	-0.115597	4.08746	-0.234465	-0.120294	0.0565835	-0.013043	0.584963	NA	NA	NA
ENSG00000019549	SNAI2	6591	NM_003068	4.57	2.415															NA	NA	NA	NA	NA	NA	NA	NA	NA	NA	NA	NA	NA	NA	NA	NA	NA	NA	-1.13924	0.263034	-0.0558912	2.47768	-0.364013	0.111031	0.378512	-1.25498	-0.471929	0.111031	0.0976108	-0.140826
ENSG00000156284	CLDN8	9073	NM_199328	4.514	2.864															NA	NA	NA	0.495695	0.918386	-0.862496	0.495695	NA	NA	0.695994	NA	0.411426	0.176323	NA	NA	0.704872	NA	NA	-0.0306192	-0.158429	-0.132894	-0.109359	0.201634	-0.14401	-0.0528949	0.632268	0.0143553	-0.0740006	0.124328	-0.00144342
ENSG00000100234	TIMP3	7078	NM_000362	4.51	2.966															NA	NA	NA	NA	NA	NA	NA	NA	NA	NA	NA	NA	NA	NA	NA	NA	NA	NA	-3.59946	1.12433	0.765535	0.298658	-0.0709665	0.0703893	-0.0174171	-0.171368	-0.268817	1.39506	0.400538	-0.0513992
ENSG00000123560	PLP1	5354	NM_000533 ; NM_199478 ; NM_001128834	4.51	2.962									*						NA	NA	NA	NA	NA	NA	NA	NA	NA	NA	NA	NA	NA	NA	NA	NA	-0.345564	0.321928	0.263034	-0.011588	0.454176	1.0635	0.731183	1.08406	-0.296899	-0.16004	-0.00868224	-0.150401	-0.172994	0.298658
ENSG00000114166	KAT2B	8850	NM_003884	4.509	3.245															NA	NA	NA	NA	NA	NA	NA	NA	NA	NA	NA	NA	NA	NA	NA	NA	NA	NA	-0.53952	1.07724	1.88753	0.226509	0.344828	1.39506	0.286881	0.321928	0.432959	-0.367732	-0.33825	-0.270556
ENSG00000117906	RCN2	5955	NM_002902	4.508	3.371										*					NA	NA	NA	NA	NA	NA	NA	NA	NA	NA	NA	NA	NA	NA	NA	NA	NA	NA	-0.314733	0.163499	0.411426	0.545968	-0.00433459	0.454176	0.31034	0.176323	0.0426443	0.918386	0.250962	0.0285692
ENSG00000078018	MAP2	4133	NM_002374 ; NM_031845 ; NM_001039538	4.508	2.913											*				NA	NA	NA	NA	NA	NA	NA	NA	NA	NA	NA	NA	NA	NA	NA	NA	NA	NA	-1.00289	-0.158429	0.584963	-0.018878	0.0565835	-1.17788	0.111031	0.632268	0.286881	-0.166503	-1.08927	-0.140826
ENSG00000117592	PRDX6	9588	NM_004905	4.488	3.454									*						NA	NA	NA	NA	NA	NA	NA	NA	NA	NA	NA	NA	NA	NA	NA	NA	NA	NA	-0.323733	0.15056	0.757023	-0.461959	-0.136062	0.454176	-0.0785637	0.0976108	0.584963	0.250962	-0.0247367	0.275007
ENSG00000160307	S100B	6285	NM_006272	4.469	2.133							*								NA	NA	NA	-0.0144996	0.201634	-0.0291463	NA	NA	NA	NA	NA	NA	NA	NA	NA	NA	NA	NA	-0.123434	-0.0365259	1.55582	1.68706	0.713696	1.31615	0.31034	0.0426443	-0.0409718	NA	NA	NA
ENSG00000173272	FAM128A	653784	NM_001085365	4.463	3.317															NA	NA	NA	NA	NA	NA	NA	NA	NA	NA	NA	NA	NA	NA	NA	NA	NA	NA	0.201634	0.443607	-0.510457	0.823749	0.722466	0.704872	0.918386	-0.103147	0.321928	-0.773491	-0.405451	-0.046921
ENSG00000113810	SMC4	10051	NM_001002800 ; NM_005496	4.462	3.372															NA	NA	NA	NA	NA	NA	NA	NA	NA	NA	NA	NA	NA	NA	NA	NA	NA	NA	0.124328	-1.44615	0.286881	-0.307573	-0.334607	0.367371	0.400538	0.62293	1.30451	0.226509	0.613532	-0.358454
ENSG00000160216	AGPAT3	56894	NM_020132 ; NM_001037553	4.453	2.933															0.674461	0.637842	NA	NA	NA	NA	NA	NA	NA	NA	NA	NA	NA	NA	NA	NA	NA	NA	0.678072	0.963474	0.0285692	-0.0144996	0.0703893	-0.0350469	-0.14401	-0.011588	0.659925	0.815575	-0.0350469	-0.251539
ENSG00000138760	SCARB2	950	NM_005506	4.448	2.927															NA	NA	NA	NA	NA	NA	NA	NA	NA	NA	NA	NA	NA	NA	NA	NA	NA	NA	-0.106249	0.321928	2.3978	-0.378944	-0.384584	-0.512514	0.432959	-0.320126	-0.137648	0.163499	0.0143553	0.0285692
ENSG00000185437	SH3BGR	6450 ; 100291671	NM_007341 ; NM_001001713	4.446	2.704															NA	-0.584241	NA	0.201634	0.201634	0.275007	NA	NA	NA	NA	NA	NA	NA	NA	NA	NA	NA	NA	0.584963	0.137504	1.01436	1.78241	0.333424	0.321928	1.70929	1.25096	-0.100051	-0.16004	0.189034	0.389567
ENSG00000132002	DNAJB1	3337	NM_006145	4.44	3.048															NA	NA	NA	NA	NA	NA	NA	NA	NA	NA	NA	NA	NA	NA	NA	NA	NA	NA	-0.307573	0.124328	-0.675765	-0.248108	-1.57777	-3.65109	-1.2969	-0.0409718	0.111031	-0.195946	-0.452057	-0.115597
ENSG00000198356	ASNA1	439	NM_004317	4.431	3.067															NA	NA	NA	NA	NA	NA	NA	NA	NA	NA	NA	NA	NA	NA	NA	NA	NA	NA	-0.123434	0.344828	0.0703893	-0.813499	-0.189351	-0.110916	-0.192645	-0.562772	0.124328	-0.490051	-1.25843	0.722466
ENSG00000122952	ZWINT	11130	NM_001005413 ; NM_007057 ; NM_032997	4.415	3.266															NA	NA	NA	NA	NA	NA	NA	NA	NA	NA	NA	NA	NA	NA	NA	NA	NA	NA	0.176323	-1.93788	0.163499	-0.713119	-0.659723	0.443607	0.389567	1.53107	1.69153	-0.207561	-0.0365259	0.238787
ENSG00000071242	RPS6KA2	6196	NM_021135 ; NM_001006932	4.407	2.658															NA	NA	NA	NA	NA	NA	NA	NA	NA	NA	NA	NA	NA	NA	NA	NA	NA	NA	-1.43051	-0.483985	0.464668	1.4957	0.15056	0.516015	-0.236164	-0.153607	-0.229382	NA	NA	NA
ENSG00000157005	SST	6750	NM_001048	4.401	1.954															NA	NA	NA	NA	NA	NA	NA	NA	NA	NA	NA	NA	NA	NA	NA	NA	NA	NA	-0.0394883	-0.0365259	-2.63487	-0.341903	0.748461	2.48285	-0.253257	-0.459973	-0.0985055	-0.187707	0.111031	2.21412
ENSG00000160294	MCM3AP	8888	NM_003906	4.398	3.143							*								0.534062	0.678072	NA	NA	NA	NA	NA	NA	NA	NA	NA	NA	NA	NA	NA	NA	NA	NA	0.321928	0.0976108	0.422233	0.0143553	0.0703893	0.0285692	0.275007	0.0976108	0.555816	-0.698998	0.250962	0.0143553
ENSG00000065154	OAT	4942	NM_000274	4.386	3.359									*						NA	NA	NA	NA	NA	NA	NA	NA	NA	NA	NA	NA	NA	NA	NA	NA	NA	NA	-0.184425	-0.202572	0.189034	0.687061	0.189034	0.454176	-0.046921	-0.312939	0.0976108	0.722466	0.0976108	-0.430509
ENSG00000124193	SFRS6	6431	NM_006275	4.384	3.299															NA	NA	NA	NA	NA	NA	NA	NA	NA	NA	NA	NA	NA	NA	NA	NA	NA	NA	0.214125	-0.873027	-0.316528	0.594549	-0.0969617	0.333424	0.555816	-0.0954196	-0.251539	-1.27579	0.422233	0.0703893
ENSG00000117519	CNN3	1266	NM_001839	4.384	3.253															NA	NA	NA	NA	NA	NA	NA	NA	NA	NA	NA	NA	NA	NA	NA	NA	NA	NA	-0.258425	0.250962	1.76553	0.594549	0.0426443	0.604071	0.773996	-0.630394	-0.446148	-0.354759	0.0703893	-0.321928
ENSG00000140416	TPM1	7168	NM_000366 ; NM_001018020 ; NM_001018007 ; NM_001018004 ; NM_001018006 ; NM_001018005 ; NM_001018008	4.372	3.538									*						NA	NA	NA	NA	NA	NA	NA	NA	NA	NA	NA	NA	NA	NA	NA	NA	-0.200913	0.599318	0.124328	0.613532	0.124328	0.545968	-0.533242	0.238787	0.250962	-0.217591	-0.195946	0.378512	-0.343732	-0.101598
ENSG00000188021	UBQLN2	29978	NM_013444	4.372	3.112															NA	NA	NA	NA	NA	NA	NA	NA	NA	NA	NA	NA	NA	NA	NA	NA	NA	NA	-0.407364	0.189034	0	0.594549	-0.251539	0.189034	0.704872	-0.407364	-0.145605	1.91456	0.250962	-0.106249
ENSG00000163453	IGFBP7	3490	NM_001553	4.367	3.306															NA	NA	NA	NA	NA	NA	NA	NA	NA	NA	NA	NA	NA	NA	NA	NA	NA	NA	-0.217591	0.321928	1.26303	0.632268	-0.554273	0.695994	0.250962	-0.526992	-0.685014	-0.780909	0.992768	-0.166503
ENSG00000117069	ST6GALNAC5	81849	NM_030965	4.361	3.03															NA	NA	NA	NA	NA	NA	NA	NA	NA	NA	NA	NA	NA	NA	NA	NA	NA	NA	-2.63487	3.85798	-0.564905	0.0976108	0.0840643	0.594549	0.0565835	-0.0664274	1.46467	-0.0335695	-0.526992	0.464668
ENSG00000107104	KANK1	23189	NM_015158 ; NM_153186	4.352	2.508															NA	NA	NA	NA	NA	NA	NA	NA	NA	NA	NA	NA	NA	NA	NA	NA	NA	NA	0.0976108	0.0143553	1.72247	1.01436	0.31034	0.887525	0.632268	0.0143553	1.07039	NA	NA	NA
ENSG00000109861	CTSC	1075	NM_001814 ; NM_001114173 ; NM_148170	4.346	2.567															NA	NA	NA	NA	NA	NA	NA	NA	NA	NA	NA	NA	NA	NA	NA	NA	NA	NA	-0.463947	-0.710756	0.85599	0.695994	-0.56918	-0.0144996	-1.36216	-0.114035	2.25701	2.40054	-0.134477	1.42223
ENSG00000168439		10963	NM_006819	4.34	3.296															NA	NA	NA	NA	NA	NA	NA	NA	NA	NA	NA	NA	NA	NA	NA	NA	NA	NA	0.0976108	-0.488026	0.31034	-0.753896	-0.254978	-0.550043	-0.171368	-0.12658	0.443607	-0.0679388	-0.985645	0.516015
ENSG00000006210	CX3CL1	6376	NM_002996	4.334	2.505															NA	NA	NA	NA	NA	NA	NA	NA	NA	NA	NA	NA	NA	NA	NA	NA	NA	NA	0.432959	-0.0664274	-0.72261	-0.45799	0.0285692	0.659925	-0.194295	0.111031	0.0143553	-0.0664274	-0.330973	2.01792
ENSG00000151414	NEK7	140609	NM_133494	4.329	1.848															NA	NA	NA	NA	NA	NA	NA	NA	NA	NA	NA	NA	NA	NA	NA	NA	NA	NA	-0.390245	0.163499	1.69599	2.41414	0.176323	0.464668	0.124328	-0.0649175	0.124328	NA	NA	NA
ENSG00000109099	PMP22	5376	NM_153322 ; NM_153321 ; NM_000304	4.317	3.261															NA	NA	NA	NA	NA	NA	NA	NA	NA	NA	NA	NA	NA	NA	NA	NA	NA	NA	-1.08314	-0.345564	1.07039	0.226509	-0.473931	0.400538	0.0143553	0.545968	-0.490051	-0.120294	0.0703893	0.454176
ENSG00000143198	MGST3	4259	NM_004528	4.309	3.331															NA	NA	NA	NA	NA	NA	NA	NA	NA	NA	NA	NA	NA	NA	NA	NA	0.120352	0.737254	0.124328	0.124328	-0.360305	-0.603841	0.201634	0.238787	0.584963	-0.0218044	0.275007	1.24489	-0.606035	0.400538
ENSG00000155304	HSPA13	6782	NM_006948	4.3	2.91															NA	NA	NA	NA	NA	NA	NA	NA	NA	NA	NA	NA	NA	NA	NA	NA	NA	NA	0.722466	0.594549	0.863938	1.05658	0.389567	0.485427	0.475085	-0.107803	0.31034	NA	NA	NA
ENSG00000022267	FHL1	2273	NR_027621 ; NM_001159704 ; NM_001159700 ; NM_001449 ; NM_001159701 ; NM_001159699 ; NM_001159702 ; NM_001159703	4.297	3.104															NA	NA	NA	NA	NA	NA	NA	NA	NA	NA	NA	NA	NA	NA	NA	NA	NA	NA	-0.347399	1.96347	0.464668	-0.465938	0.176323	0.0840643	0.263034	-0.229382	0.238787	1.42223	-0.0892673	0.0840643
ENSG00000100852	ARHGAP5	394	NM_001030055 ; NM_001173	4.274	3.215									*						NA	NA	NA	NA	NA	NA	NA	NA	NA	NA	NA	NA	NA	NA	NA	NA	NA	NA	0.176323	0.0143553	1.09761	0.584963	0.0285692	0.124328	0.201634	-0.646112	-0.434403	-0.286304	-0.277534	-0.291592
ENSG00000170345	FOS	2353	NM_005252	4.272	2.432										*					NA	NA	NA	NA	NA	NA	NA	NA	NA	NA	NA	NA	NA	NA	NA	NA	NA	NA	-2.11404	-2.58208	1.59932	-2.40354	-1.06492	-0.226004	0.790772	-0.109359	-2.60823	0.695994	-0.367732	-0.205896
ENSG00000044574	HSPA5	3309	NM_005347	4.261	3.449															NA	NA	NA	NA	NA	NA	NA	NA	NA	NA	NA	NA	NA	NA	NA	NA	NA	NA	0.641546	1.42761	0.263034	0.536053	-0.467932	0.0426443	0.613532	0.823749	0.443607	0.263034	0.124328	-0.444184
ENSG00000107317	PTGDS	5730	NM_000954	4.261	2.848									*						NA	NA	NA	NA	NA	NA	NA	NA	NA	NA	NA	NA	NA	NA	NA	NA	NA	NA	-0.954557	-1.30045	0.83996	0.584963	-1.75633	-0.696658	0.765535	0.0565835	-0.531156	-0.106249	0.286881	0.807355
ENSG00000196628	TCF4	6925	NM_003199 ; NM_001083962	4.258	3.281										*					NA	NA	NA	NA	NA	NA	NA	NA	NA	NA	NA	NA	NA	NA	NA	NA	NA	NA	0.0565835	0.0285692	-0.093879	0.367371	-0.394032	-0.405451	0.0565835	-0.07552	-0.724993	-0.0846703	0.516015	-0.558517
ENSG00000128590	DNAJB9	4189	NM_012328	4.251	3.241															NA	NA	NA	NA	NA	NA	NA	NA	NA	NA	NA	NA	NA	NA	NA	NA	NA	NA	0.275007	0.9855	-0.0877334	1.0072	-0.00578235	0.298658	0.505891	0.124328	-0.251539	0.678072	0.367371	-0.112475
ENSG00000196704	AMZ2	51321	NM_001033572 ; NM_001033571 ; NM_001033570 ; NM_001033569 ; NM_016627 ; NM_001033574	4.25	3.382									*						NA	NA	NA	NA	NA	NA	NA	NA	NA	NA	NA	NA	NA	NA	NA	NA	NA	NA	-0.123434	-0.125006	0.286881	0.422233	0.226509	0.201634	0.432959	-0.0892673	0.226509	-0.22095	-0.510457	0.687061
ENSG00000166922	SCG5	6447	NM_001144757 ; NM_003020	4.245	2.867															NA	NA	NA	NA	NA	NA	NA	NA	NA	NA	NA	NA	NA	NA	NA	NA	NA	NA	-0.54372	-1.06794	-0.318326	1.75702	0.0840643	0.495695	0.0840643	-0.12658	-1.26882	-0.0232698	-0.148801	0.31034
ENSG00000091136	LAMB1	3912	NM_002291	4.244	2.949															NA	NA	NA	NA	NA	NA	NA	NA	NA	NA	NA	NA	NA	NA	NA	NA	NA	NA	0.0285692	0.0565835	-0.467932	1.1177	-0.54372	-0.046921	0.163499	-0.00868224	-0.378944	1.53107	0.594549	-0.142417
ENSG00000104368	PLAT	5327	NM_000930 ; NM_033011	4.243	2.921															NA	NA	NA	NA	NA	NA	NA	NA	NA	NA	NA	NA	NA	NA	NA	NA	NA	NA	-1.64386	0.344828	1.02148	-0.45799	-0.112475	-0.0664274	0.163499	-0.312939	0.0703893	1.12433	0.378512	0.286881
ENSG00000096696	DSP	1832	NM_004415 ; NM_001008844	4.242	2.319															NA	NA	NA	NA	NA	NA	NA	NA	NA	NA	NA	NA	NA	NA	NA	NA	NA	NA	-0.152003	-1.22769	0.344828	2.09761	-0.646112	0	0.298658	0.250962	-0.599462	NA	NA	NA
ENSG00000184787	UBE2G2	7327	NM_003343 ; NM_182688	4.23	3.044										*					0.52306	0.735522	NA	NA	NA	NA	NA	NA	NA	NA	NA	NA	NA	NA	NA	NA	NA	NA	0.443607	0.411426	0.0976108	0.604071	-0.011588	0.432959	0.321928	0.422233	0.555816	NA	NA	NA
ENSG00000170017	ALCAM	214	NM_001627	4.226	3.225															NA	NA	NA	NA	NA	NA	NA	NA	NA	NA	NA	NA	NA	NA	NA	NA	NA	NA	0.15056	0.454176	0.454176	0.0285692	0.555816	1.02148	0.333424	0.411426	0.748461	-0.260152	-0.136062	1
ENSG00000127920	GNG11	2791	NM_004126	4.226	2.747															NA	NA	NA	NA	NA	NA	NA	NA	NA	NA	NA	NA	NA	NA	NA	NA	NA	NA	-0.590745	-1.13289	0.956057	1.29278	-0.321928	0.495695	0.0285692	-0.0724828	0.757023	-0.0649175	-0.171368	-0.205896
ENSG00000211455	STK38L	23012	NM_015000	4.222	2.357															NA	NA	NA	NA	NA	NA	NA	NA	NA	NA	NA	NA	NA	NA	NA	NA	NA	NA	0.31034	0.970854	0.0840643	1.53107	-0.00578235	0.189034	0.613532	0.545968	-1.41889	NA	NA	NA
ENSG00000116001	TIA1	7072	NM_022173 ; NM_022037	4.211	3.147															NA	NA	NA	NA	NA	NA	NA	NA	NA	NA	NA	NA	NA	NA	NA	NA	NA	NA	0.0840643	-0.39973	0.485427	-0.114035	-0.229382	-0.129734	0.201634	0.176323	0.226509	-0.224317	-0.518701	-1.37333
ENSG00000102317	RBM3	5935	NM_006743	4.206	2.859									*						NA	NA	NA	NA	NA	NA	NA	NA	NA	NA	NA	NA	NA	NA	NA	NA	NA	NA	-0.53952	-0.0908029	-0.41889	0.454176	-1.03505	-1.13924	-0.21927	-1.64837	-0.340075	NA	NA	NA
ENSG00000138814	PPP3CA	5530	NM_000944 ; NM_001130691 ; NM_001130692	4.195	3.558															NA	NA	NA	NA	NA	NA	NA	NA	NA	NA	NA	NA	NA	NA	NA	NA	-0.496142	0.120352	-0.407364	-0.426625	-0.293359	-0.0439433	-0.14401	0.0703893	-0.249822	-0.657445	-0.139236	1.3505	0.321928	-0.452057
ENSG00000000003	TSPAN6	7105	NM_003270	4.178	3.216										*					NA	NA	NA	NA	NA	NA	NA	NA	NA	NA	NA	NA	NA	NA	NA	NA	NA	NA	0.201634	-0.0877334	0.847997	0.0703893	-0.046921	0.495695	0.333424	1.09761	-0.0724828	0.475085	-0.28279	-0.0908029
ENSG00000101665	SMAD7	4092	NM_005904	4.171	3.216															NA	NA	NA	NA	NA	NA	NA	NA	NA	NA	NA	NA	NA	NA	NA	NA	NA	NA	0.713696	-1.13289	1.20163	0.163499	0.176323	0.0840643	-0.0969617	-0.114035	-0.612637	-0.708396	0.454176	-0.236164
ENSG00000126803	HSPA2	3306	NM_021979	4.169	3.222															NA	NA	NA	NA	NA	NA	NA	NA	NA	NA	NA	NA	NA	NA	NA	NA	0.151859	-0.21424	0.545968	0.584963	1.42223	-0.440263	0.163499	0.678072	-0.390245	-0.161653	1.28096	0.226509	-0.046921	0.0426443
ENSG00000074842	C19orf10	56005	NM_019107	4.168	3.254															NA	NA	NA	NA	NA	NA	NA	NA	NA	NA	NA	NA	NA	NA	NA	NA	NA	NA	0.0143553	0.344828	-0.274041	0.263034	-0.137648	0.0565835	0.189034	0.111031	0.275007	1.02857	-0.971431	0.495695
ENSG00000183778	B3GALT5	10317	NM_006057 ; NM_033170 ; NM_033171 ; NM_033172 ; NM_033173	4.167	2.71										*					NA	NA	NA	0.678072	0.565597	0.545968	0.604071	NA	NA	0.226509	NA	NA	0.650765	NA	NA	0	NA	NA	NA	NA	NA	NA	NA	NA	NA	NA	NA	NA	NA	NA
ENSG00000138303	ASCC1	51008	NM_015947	4.162	3.127															NA	NA	NA	NA	NA	NA	NA	NA	NA	NA	NA	NA	NA	NA	NA	NA	NA	NA	0.0976108	-0.190997	0.516015	0.263034	-0.0101344	0.163499	0.286881	0.137504	-0.210897	-0.475936	-1.47794	0.443607
ENSG00000008083	JARID2	3720	NM_004973	4.161	3.203															NA	NA	NA	NA	NA	NA	NA	NA	NA	NA	NA	NA	NA	NA	NA	NA	NA	NA	0.226509	-0.833927	-0.109359	0.163499	-0.524915	-0.0409718	0.0143553	-0.666576	-0.72738	-1.19429	0.555816	-0.0985055
ENSG00000119938	PPP1R3C	5507	NM_005398	4.159	3.036															NA	NA	NA	NA	NA	NA	NA	NA	NA	NA	NA	NA	NA	NA	NA	NA	NA	NA	-2.71786	1.78241	0.9855	0.400538	0.238787	0.31034	0.454176	-0.298673	0.722466	-0.128156	-0.125006	-0.0892673
ENSG00000153574	RPIA	22934	NM_144563	4.157	3.255															NA	NA	NA	NA	NA	NA	NA	NA	NA	NA	NA	NA	NA	NA	NA	NA	NA	NA	0.176323	-0.657445	0.124328	0.432959	-0.16004	0.367371	-0.148801	0.454176	0.0840643	0.422233	-0.985645	0.85599
ENSG00000049245	VAMP3	9341	NM_004781	4.146	3.036															NA	NA	NA	NA	NA	NA	NA	NA	NA	NA	NA	NA	NA	NA	NA	NA	NA	NA	0.0976108	-0.14401	1.9855	0.0703893	-0.0619024	0.286881	0.411426	-0.288065	0.275007	1.0072	-0.304006	1.15056
ENSG00000165030	NFIL3	4783	NM_005384	4.136	3.272															NA	NA	NA	NA	NA	NA	NA	NA	NA	NA	NA	NA	NA	NA	NA	NA	NA	NA	0.632268	-0.761213	0.432959	0.0426443	-0.852042	-0.392137	-0.937878	-0.0923402	-0.641604	0.263034	-0.0877334	-0.106249
ENSG00000120694	HSPH1	10808	NM_006644	4.129	3.31															NA	NA	NA	NA	NA	NA	NA	NA	NA	NA	NA	NA	NA	NA	NA	NA	NA	NA	0.201634	-0.965784	-0.209228	-0.53952	-0.21927	-0.413115	-0.182786	-0.0499049	0.356144	-0.632629	-0.0709665	0.0703893
ENSG00000168214	RBPJ	3516	NM_203283 ; NM_005349 ; NM_203284 ; NM_015874	4.127	3.291															NA	NA	NA	NA	NA	NA	NA	NA	NA	NA	NA	NA	NA	NA	NA	NA	NA	NA	0.15056	-0.192645	0.722466	0.765535	0.0143553	0.124328	-0.588574	-0.512514	0.432959	-0.599462	-0.625934	0.0565835
ENSG00000136450	SFRS1	6426	NM_001078166 ; NM_006924	4.122	3.718															NA	NA	NA	NA	NA	NA	NA	NA	NA	NA	NA	NA	NA	NA	NA	NA	NA	NA	0.176323	-0.512514	0.356144	-0.364013	-0.369595	-0.212568	0.163499	-0.166503	0.604071	0.275007	0.238787	-0.483985
ENSG00000165175	MID1IP1	58526	NM_021242 ; NM_001098790 ; NM_001098791	4.114	3.018															NA	NA	NA	NA	NA	NA	NA	NA	NA	NA	NA	NA	NA	NA	NA	NA	NA	NA	0.238787	0.432959	1.76129	0.15056	0.367371	0.659925	0.0703893	-0.0439433	-0.590745	0.0703893	-0.354759	-0.0380063
ENSG00000162909	CAPN2	824	NM_001146068 ; NM_001748	4.111	3.02															NA	NA	NA	NA	NA	NA	NA	NA	NA	NA	NA	NA	NA	NA	NA	NA	NA	NA	-0.349235	-0.0203404	0.9855	0.275007	-0.0409718	0.757023	0.275007	-0.0513992	0.321928	1.3505	-0.21424	-0.0740006
ENSG00000166147	FBN1	2200	NM_000138	4.106	2.07															NA	NA	NA	NA	NA	NA	NA	NA	NA	NA	NA	NA	NA	NA	NA	NA	NA	NA	0.83996	0.731183	-0.103147	2.28096	-0.375197	-0.123434	0.250962	-0.628162	-0.506353	-0.352916	-0.0365259	0.163499
ENSG00000111875	ASF1A	25842	NM_014034	4.092	3.381															NA	NA	NA	NA	NA	NA	NA	NA	NA	NA	NA	NA	NA	NA	NA	NA	NA	NA	0.201634	-0.72977	0.400538	0.422233	-0.077041	0.124328	-0.0969617	0.238787	0.111031	-0.486004	0.722466	-0.479955
ENSG00000052802	SC4MOL	6307	NM_006745 ; NM_001017369	4.092	3.22															NA	NA	NA	NA	NA	NA	NA	NA	NA	NA	NA	NA	NA	NA	NA	NA	NA	NA	0.275007	0.641546	-0.619271	0.31034	-0.0365259	0.0143553	0.604071	-1.40354	0.111031	0.333424	0.485427	-0.0159576
ENSG00000112312	GMNN	51053	NM_015895	4.084	2.98															NA	NA	NA	NA	NA	NA	NA	NA	NA	NA	NA	NA	NA	NA	NA	NA	NA	NA	0.124328	-1.70369	1.22033	0.344828	-0.174621	0.584963	0.400538	0.704872	1.0072	0.163499	0.422233	-0.0603973
ENSG00000172270	BSG	682	NM_198591 ; NM_001728 ; NM_198589	4.082	3.122															NA	NA	NA	NA	NA	NA	NA	NA	NA	NA	NA	NA	NA	NA	NA	NA	NA	NA	-0.200913	0.411426	2.1177	0.111031	-0.465938	-0.0380063	-0.378944	0.0143553	0.0426443	0.613532	-0.590745	0.422233
ENSG00000100941	PNN	5411	NM_002687	4.081	3.38															NA	NA	NA	NA	NA	NA	NA	NA	NA	NA	NA	NA	NA	NA	NA	NA	NA	NA	0.275007	-0.808437	0.575312	0.250962	-0.341903	-0.0262051	-0.0335695	1.70487	0.111031	-0.409278	-0.207561	-0.212568
ENSG00000142173	COL6A2	1292	NM_001849 ; NM_058174 ; NM_058175	4.076	2.795							*								NA	0.745022	NA	NA	NA	NA	NA	NA	NA	NA	NA	NA	NA	NA	NA	NA	NA	NA	-0.00723157	1.32193	0.584963	0.871844	-0.137648	0.321928	0.124328	0.124328	0.0976108	-0.00578235	0.0426443	0.137504
ENSG00000132640	BTBD3	22903	NM_014962 ; NM_181443	4.074	3.478															NA	NA	NA	NA	NA	NA	NA	NA	NA	NA	NA	NA	NA	NA	NA	NA	NA	NA	-0.334607	-0.340075	0.137504	0.632268	-0.281036	2.21101	0.485427	0.0143553	-0.571322	-0.215915	-0.314733	-0.347399
ENSG00000181789	COPG	22820	NM_016128	4.072	2.971															NA	NA	NA	NA	NA	NA	NA	NA	NA	NA	NA	NA	NA	NA	NA	NA	NA	NA	0.111031	1.58976	-0.512514	-0.0144996	-0.163268	0.275007	0.400538	0.604071	-0.0499049	-0.0144996	-0.77596	0.555816
ENSG00000140455	USP3	9960	NM_006537	4.07	3.322															NA	NA	NA	NA	NA	NA	NA	NA	NA	NA	NA	NA	NA	NA	NA	NA	NA	NA	0.367371	-0.673463	0.565597	-0.231075	-0.506353	-0.046921	-0.232769	0.321928	0.286881	0.575312	-0.492079	-0.0144996
ENSG00000164985	PSIP1	11168	NM_033222 ; NM_001128217 ; NM_021144	4.069	3.15									*						NA	NA	NA	NA	NA	NA	NA	NA	NA	NA	NA	NA	NA	NA	NA	NA	NA	NA	0.238787	-0.37707	0.871844	-0.00144342	-0.0846703	-0.0877334	-0.0335695	0.454176	0.432959	0.389567	0.0143553	-0.413115
ENSG00000128708	HAT1	8520	NM_003642 ; NR_027862	4.064	3.158															NA	NA	NA	NA	NA	NA	NA	NA	NA	NA	NA	NA	NA	NA	NA	NA	NA	NA	0.176323	-0.873027	1.33342	-0.186065	-0.332789	0.722466	0.389567	-0.358454	0.565597	0.137504	0.0143553	-0.0740006
ENSG00000178878	APOLD1	81575	NM_001130415 ; NM_030817	4.053	2.341															NA	NA	NA	NA	NA	NA	NA	NA	NA	NA	NA	NA	NA	NA	NA	NA	NA	NA	0.62293	0.495695	2.53356	-0.0144996	0.286881	0.226509	0.903038	-0.153607	0.910733	NA	NA	NA
ENSG00000176105	YES1	7525	NM_005433	4.047	2.855															NA	NA	NA	NA	NA	NA	NA	NA	NA	NA	NA	NA	NA	NA	NA	NA	NA	NA	0.226509	-0.00144342	1.99639	0.782409	0.422233	0.495695	0.526069	-0.979942	-0.132894	-0.275786	-0.120294	-0.0144996
ENSG00000119471	HSDL2	84263	NM_032303	4.044	3.236															NA	NA	NA	NA	NA	NA	NA	NA	NA	NA	NA	NA	NA	NA	NA	NA	NA	NA	0.505891	-0.632629	1.09085	0.344828	0.214125	0.545968	0.432959	-0.0603973	0.584963	0.765535	-0.0350469	0.0976108
ENSG00000113328	CCNG1	900	NM_004060 ; NM_199246	4.04	3.204															NA	NA	NA	NA	NA	NA	NA	NA	NA	NA	NA	NA	NA	NA	NA	NA	NA	NA	0.124328	0.15056	1.25701	0.731183	-0.732165	0.189034	-0.330973	0.137504	0.0565835	0.659925	0.321928	-0.14401
ENSG00000130635	COL5A1	1289	NM_000093	4.04	2.565															NA	NA	NA	NA	NA	NA	NA	NA	NA	NA	NA	NA	NA	NA	NA	NA	NA	NA	-0.852042	0.687061	-0.295128	1.40054	-0.756331	-0.0380063	-0.302226	-0.279284	-1.38458	0.15056	0.137504	0.443607
ENSG00000152377	SPOCK1	6695	NM_004598	4.025	3.083															NA	NA	NA	NA	NA	NA	NA	NA	NA	NA	NA	NA	NA	NA	NA	NA	NA	NA	-0.72738	-2.2723	0.333424	1.20789	-0.123434	0.0565835	-0.274041	-0.195946	-0.948976	0.333424	-0.265345	-0.086201
ENSG00000166794	PPIB	5479	NM_000942	4.024	3.267															NA	NA	NA	NA	NA	NA	NA	NA	NA	NA	NA	NA	NA	NA	NA	NA	0.168642	0.0593553	0.0976108	0.545968	1.1635	0.189034	-0.498179	0.275007	1.28096	-0.242977	0	1.60407	-0.086201	0.0565835
ENSG00000136026	CKAP4	10970	NM_006825	4.018	2.754															NA	NA	NA	NA	NA	NA	NA	NA	NA	NA	NA	NA	NA	NA	NA	NA	NA	NA	-0.117161	0.62293	-0.0320936	0.918386	0.201634	-0.027675	0.275007	-0.311148	0.0565835	2.01436	-0.171368	0.0285692
ENSG00000145431	PDGFC	56034	NM_016205	4.017	2.515															NA	NA	NA	NA	NA	NA	NA	NA	NA	NA	NA	NA	NA	NA	NA	NA	NA	NA	0.0143553	-0.334607	0.748461	1.69599	-0.537424	-0.334607	-0.506353	-0.0144996	0.575312	NA	NA	NA
ENSG00000136205	TNS3	64759	NM_022748	4.006	2.745										*					NA	NA	NA	NA	NA	NA	NA	NA	NA	NA	NA	NA	NA	NA	NA	NA	NA	NA	-0.304006	0.298658	0.879706	1.04264	0.238787	2.1635	0.464668	1.11103	0.545968	NA	NA	NA
ENSG00000100285	NEFH	4744	NM_021076	4.001	2.961															NA	NA	NA	NA	NA	NA	NA	NA	NA	NA	NA	NA	NA	NA	NA	NA	-0.332789	0.104337	0.367371	-0.567041	-1.03505	0.163499	0.887525	0.545968	-0.101598	-0.117161	0.565597	-1.33643	-0.00144342	0.765535
ENSG00000033170	FUT8	2530	NM_004480 ; NM_178156 ; NM_178155 ; NM_178154 ; NM_178157	3.998	2.748										*					NA	NA	NA	NA	NA	NA	NA	NA	NA	NA	NA	NA	NA	NA	NA	NA	NA	NA	-0.0203404	0.0565835	0.604071	-0.027675	0.0285692	0.111031	-0.0394883	0.0285692	-0.0365259	1.65992	0.526069	-0.612637
ENSG00000113649	TCERG1	10915	NM_006706 ; NM_001040006	3.981	3.358															NA	NA	NA	NA	NA	NA	NA	NA	NA	NA	NA	NA	NA	NA	NA	NA	NA	NA	0.189034	-0.496142	-0.327348	0.731183	-0.475936	0.0565835	0.400538	-0.96016	0.238787	0.0565835	0.475085	-0.514573
ENSG00000104859	SFRS16	11129	NM_007056	3.98	2.953							*								NA	NA	NA	NA	NA	NA	NA	NA	NA	NA	NA	NA	NA	NA	NA	NA	NA	NA	0.722466	-0.878321	-0.58208	-0.103147	0.31034	-0.128156	-0.132894	-0.0484122	0.0840643	0.238787	-0.496142	-0.643856
ENSG00000198121	LPAR1	1902	NM_057159 ; NM_001401	3.979	2.858															NA	NA	NA	NA	NA	NA	NA	NA	NA	NA	NA	NA	NA	NA	NA	NA	NA	NA	-1.1047	0.238787	1.32769	-0.0291463	0.0426443	-0.0203404	0.0976108	0.250962	0.887525	-0.0908029	0.226509	0.584963
ENSG00000006128	TAC1	6863	NM_003182 ; NM_013997 ; NM_013996 ; NM_013998	3.977	1.938															NA	NA	NA	NA	NA	NA	NA	NA	NA	NA	NA	NA	NA	NA	NA	NA	NA	NA	0.0285692	-0.0159576	-1.86775	-0.314733	0.863938	4.67807	-0.246395	-0.132894	-1.01742	-0.236164	-0.0831412	1.848
ENSG00000173486	FKBP2	2286	NM_057092 ; NM_004470 ; NM_001135208	3.974	2.83									*						NA	NA	NA	NA	NA	NA	NA	NA	NA	NA	NA	NA	NA	NA	NA	NA	NA	NA	0.111031	0.62293	-0.253257	0.137504	-0.0588937	0.298658	0.111031	0.432959	0.214125	0.782409	-0.72738	0.757023
ENSG00000114948	ADAM23	8745	NM_003812	3.973	3.391									*						NA	NA	NA	NA	NA	NA	NA	NA	NA	NA	NA	NA	NA	NA	NA	NA	NA	NA	-1.89432	2.10098	-0.494109	0.137504	0.0976108	-0.0439433	0.176323	0.214125	-0.637109	-0.349235	-0.323733	0.201634
ENSG00000103353	UBFD1	56061	NM_019116	3.963	3.184										*					NA	NA	NA	NA	NA	NA	NA	NA	NA	NA	NA	NA	NA	NA	NA	NA	NA	NA	-0.217591	0.495695	-0.0831412	-0.347399	-0.694321	-0.0649175	-0.07552	0.0565835	0.0285692	-0.929611	0.201634	-0.351074
ENSG00000097021	ACOT7	11332	NM_181864 ; NM_181865 ; NM_181866 ; NM_007274	3.953	3.281															NA	NA	NA	NA	NA	NA	NA	NA	NA	NA	NA	NA	NA	NA	NA	NA	NA	NA	-0.288065	-0.284546	-0.652901	-0.279284	0.176323	0.111031	-0.0528949	0.176323	0.879706	-0.902389	-0.45799	0.495695
ENSG00000140443	IGF1R	3480	NM_000875	3.951	3.376															NA	NA	NA	NA	NA	NA	NA	NA	NA	NA	NA	NA	NA	NA	NA	NA	NA	NA	-0.205896	-0.231075	0.111031	-0.147202	-0.155213	-0.416962	0.432959	0.0426443	-0.554273	-0.394032	0.62293	0.0565835
ENSG00000097046	CDC7	8317	NM_001134419 ; NM_003503 ; NM_001134420	3.946	3.147															NA	NA	NA	NA	NA	NA	NA	NA	NA	NA	NA	NA	NA	NA	NA	NA	NA	NA	0.516015	-1.85726	-0.442222	-0.110916	-0.268817	0.124328	-1.00289	-0.646112	0.613532	0.0976108	0.378512	-0.926865
ENSG00000104267	CA2	760	NM_000067	3.932	2.17															NA	NA	NA	NA	NA	NA	NA	NA	NA	NA	NA	NA	NA	NA	NA	NA	NA	NA	-0.190997	-0.202572	2.04264	-0.00288828	-0.434403	-0.013043	-0.0262051	0.0976108	0.0285692	1.51096	-0.426625	0.0565835
ENSG00000211456	SACM1L	22908	NM_014016	3.927	3.457															NA	NA	NA	NA	NA	NA	NA	NA	NA	NA	NA	NA	NA	NA	NA	NA	NA	NA	-0.168123	-0.0247367	-0.24127	0.275007	-0.0985055	0.584963	0.584963	0.464668	0.0976108	0.650765	0.163499	-0.504305
ENSG00000143149	ALDH9A1	223	NM_000696	3.926	3.381															NA	NA	NA	NA	NA	NA	NA	NA	NA	NA	NA	NA	NA	NA	NA	NA	NA	NA	-0.158429	0.344828	0.933573	0.464668	0.250962	0.613532	0.443607	0.613532	-0.0816138	0.613532	0.0426443	-0.0846703
ENSG00000108960	MMD	23531	NM_012329	3.914	2.688															NA	NA	NA	NA	NA	NA	NA	NA	NA	NA	NA	NA	NA	NA	NA	NA	NA	NA	0.344828	-2.08927	0.0285692	0.659925	0.0703893	0.378512	-0.107803	1.1177	0.863938	NA	NA	NA
ENSG00000173482	PTPRM	5797	NM_002845 ; NM_001105244	3.909	3.239															NA	NA	NA	NA	NA	NA	NA	NA	NA	NA	NA	NA	NA	NA	NA	NA	NA	NA	0.526069	-0.345564	-0.158429	0.847997	-0.32916	1.32769	0.432959	0.464668	-0.575615	-0.0954196	-0.452057	-0.395929
ENSG00000099622	CIRBP	1153	NM_001280 ; NR_023313	3.904	3.303															NA	NA	NA	NA	NA	NA	NA	NA	NA	NA	NA	NA	NA	NA	NA	NA	NA	NA	0.275007	-0.736966	-0.430509	0.321928	-0.0954196	0.0285692	-0.139236	0.903038	-0.210897	-0.434403	-0.395929	0.704872
ENSG00000176890	TYMS	7298	NM_001071	3.904	2.78															NA	NA	NA	NA	NA	NA	NA	NA	NA	NA	NA	NA	NA	NA	NA	NA	NA	NA	0.163499	-1.25154	2.01792	-0.234465	-0.204233	1.0635	0.454176	0.163499	1.4957	-2.04692	-0.253257	0.0703893
ENSG00000104067	TJP1	7082	NM_003257 ; NM_175610	3.891	3.498															NA	NA	NA	NA	NA	NA	NA	NA	NA	NA	NA	NA	NA	NA	NA	NA	0.217851	-0.0291463	0.214125	0.15056	1.01436	0.275007	-0.181149	0.422233	0.250962	0.15056	-0.0954196	0.704872	0.495695	0.0976108
ENSG00000198730	CTR9	9646	NM_014633	3.891	3.31															NA	NA	NA	NA	NA	NA	NA	NA	NA	NA	NA	NA	NA	NA	NA	NA	NA	NA	-0.246395	0.111031	0.704872	0.432959	-0.354759	0.201634	0.367371	-0.295128	0.111031	0.0976108	-0.870387	0.356144
ENSG00000166557	TMED3	23423	NM_007364	3.887	3.038															NA	NA	NA	NA	NA	NA	NA	NA	NA	NA	NA	NA	NA	NA	NA	NA	NA	NA	0.0143553	0.815575	-0.332789	0.790772	-0.483985	0.0285692	-0.0144996	0.201634	-0.0831412	1.20163	-0.490051	0.505891
ENSG00000067113	PPAP2A	8611	NM_176895 ; NM_003711	3.885	3.018															NA	NA	NA	NA	NA	NA	NA	NA	NA	NA	NA	NA	NA	NA	NA	NA	NA	NA	-0.392137	-0.715486	1.04963	1.18903	-0.0588937	0.0143553	0.356144	-0.00144342	-0.0558912	-0.708396	-0.110916	0.432959
ENSG00000180509	KCNE1	3753	NM_001127670 ; NM_001127669 ; NM_000219 ; NM_001127668	3.88	2.257											*				NA	NA	NA	NA	NA	NA	NA	0.411426	0.713696	NA	NA	NA	NA	NA	-0.643856	1.18903	NA	NA	0.0976108	0.555816	-0.136062	-0.131313	0.0565835	-0.0679388	0.214125	0.163499	0.367371	-0.086201	0	-0.0634092
ENSG00000162616	DNAJB4	11080	NM_007034	3.869	3.035															NA	NA	NA	NA	NA	NA	NA	NA	NA	NA	NA	NA	NA	NA	NA	NA	NA	NA	-1.22769	0.863938	0.432959	1.09761	-0.258425	-0.251539	0.176323	-0.104697	0.356144	-0.24127	0.0565835	-0.390245
ENSG00000168542	COL3A1	1281	NM_000090	3.867	3.022															NA	NA	NA	NA	NA	NA	NA	NA	NA	NA	NA	NA	NA	NA	NA	NA	NA	NA	-1.699	0.321928	-0.018878	0.871844	-1.86775	0.0565835	-0.106249	0.0143553	-0.751465	-0.356606	0.847997	0.0840643
ENSG00000116679	IVNS1ABP	10625	NM_006469	3.865	3.217															NA	NA	NA	NA	NA	NA	NA	NA	NA	NA	NA	NA	NA	NA	NA	NA	NA	NA	0.124328	-0.224317	0.632268	0.799087	-0.293359	-0.0320936	-0.0892673	-0.53952	-0.706041	0.9855	-0.00144342	-0.139236
ENSG00000053438	NNAT	4826	NM_005386 ; NM_181689	3.865	3.031															NA	NA	NA	NA	NA	NA	NA	NA	NA	NA	NA	NA	NA	NA	NA	NA	NA	NA	-0.263612	0.0840643	-1.39973	0.62293	-0.0679388	0.214125	-0.171368	-0.309359	0.356144	0.464668	-0.246395	0.831877
ENSG00000112096	SOD2	6648	NM_001024465 ; NM_000636 ; NM_001024466	3.86	3.071									*						NA	NA	NA	NA	NA	NA	NA	NA	NA	NA	NA	NA	NA	NA	NA	NA	0.454176	-0.696658	-0.330973	0.124328	-0.415037	-0.751465	-0.0159576	-0.155213	-0.145605	-0.562772	0.464668	-0.524915	0.226509	-0.358454
ENSG00000156304	SFRS15	57466	NM_020706 ; NM_001145445 ; NM_001145444	3.848	2.946							*								0.355016	0.761285	NA	NA	NA	NA	NA	NA	NA	NA	NA	NA	NA	NA	NA	NA	NA	NA	0.432959	0.124328	0.163499	-0.0634092	0.0285692	0.0285692	0.0976108	0.0143553	0.704872	NA	NA	NA
ENSG00000149084	HSD17B12	51144	NM_016142	3.843	3.618															NA	NA	NA	NA	NA	NA	NA	NA	NA	NA	NA	NA	NA	NA	NA	NA	0	0.515006	0.263034	0.378512	0.632268	-0.100051	0.189034	0.298658	0.201634	-0.289827	0.176323	0.687061	-0.263612	0.400538
ENSG00000099783	HNRNPM	4670	NM_005968 ; NM_031203	3.827	3.324															NA	NA	NA	NA	NA	NA	NA	NA	NA	NA	NA	NA	NA	NA	NA	NA	NA	NA	-0.0306192	-0.318326	0.250962	-0.625934	-0.145605	-0.164884	0.659925	0.411426	0.344828	-1.15521	-0.0588937	-0.369595
ENSG00000104332	SFRP1	6422	NM_003012	3.825	2.587															NA	NA	NA	NA	NA	NA	NA	NA	NA	NA	NA	NA	NA	NA	NA	NA	NA	NA	-0.646112	1.62293	2.1375	-0.448115	-0.158429	-0.163268	0.189034	0.0285692	1.23879	0.0976108	0.536053	-0.018878
ENSG00000116473	RAP1A	5906	NM_001010935 ; NM_002884	3.824	2.769															NA	NA	NA	NA	NA	NA	NA	NA	NA	NA	NA	NA	NA	NA	NA	NA	NA	NA	-0.78339	0.201634	1.1635	2.05658	0.941106	0.333424	0.286881	-1.09851	1.23879	NA	NA	NA
ENSG00000157654		445815 ; 11217	NM_007203 ; NM_147150	3.823	2.951															NA	NA	NA	NA	NA	NA	NA	NA	NA	NA	NA	NA	NA	NA	NA	NA	NA	NA	-0.392137	-0.1976	0.389567	1.31034	-0.106249	0.378512	0.613532	-0.305788	0.0426443	0.124328	-0.125006	0.263034
ENSG00000005893	LAMP2	3920	NM_002294 ; NM_013995 ; NM_001122606	3.821	2.787															NA	NA	NA	NA	NA	NA	NA	NA	NA	NA	NA	NA	NA	NA	NA	NA	NA	NA	-0.295128	-0.00723157	1.66903	0.632268	-0.103147	0.238787	-0.0174171	-0.0679388	-0.53952	0.0285692	-0.471929	0.333424
ENSG00000185022	MAFF	23764	NM_001161574 ; NM_001161572 ; NM_001161573 ; NM_012323 ; NM_152878	3.82	2.417															NA	NA	NA	NA	NA	NA	NA	NA	NA	NA	NA	NA	NA	NA	NA	NA	NA	NA	0.124328	-1.67116	2.38681	-0.778432	-0.369595	-0.0203404	-0.778432	0.0840643	-0.0573917	NA	NA	NA
ENSG00000197329	PELI1	57162	NM_020651	3.817	3.325															NA	NA	NA	NA	NA	NA	NA	NA	NA	NA	NA	NA	NA	NA	NA	NA	NA	NA	-0.424688	0.111031	0.739848	-0.109359	-0.41889	-0.288065	0.0976108	0.847997	-0.673463	0.678072	0.555816	-0.275786
ENSG00000204580		780	NM_001954 ; NM_013993 ; NM_013994	3.816	3.045															NA	NA	NA	NA	NA	NA	NA	NA	NA	NA	NA	NA	NA	NA	NA	NA	NA	NA	-0.0335695	0.83996	1.41684	-0.163268	0.137504	0.411426	-0.0664274	-0.232769	-0.498179	0.201634	-0.364013	0.0703893
ENSG00000160201	U2AF1	7307	NM_006758 ; NM_001025203 ; NM_001025204	3.812	2.884							*								0.477159	0.821302	NA	NA	NA	NA	NA	NA	NA	NA	NA	NA	NA	NA	NA	NA	NA	NA	0.879706	-0.0424568	0.584963	0.604071	1.04264	0.687061	1.22033	0.910733	0.963474	NA	NA	NA
ENSG00000082701	GSK3B	2932	NM_001146156 ; NM_002093	3.806	1.355		*			*			*			*	*			NA	NA	NA	NA	NA	NA	NA	NA	NA	NA	NA	NA	NA	NA	NA	NA	NA	NA	-0.169745	0.0703893	-0.293359	0.15056	0.111031	-0.187707	0.0565835	-0.37146	-0.195946	NA	NA	NA
ENSG00000172500	FIBP	9158	NM_198897 ; NM_004214	3.804	3.309															NA	NA	NA	NA	NA	NA	NA	NA	NA	NA	NA	NA	NA	NA	NA	NA	NA	NA	-0.254978	0.15056	-0.597278	-0.37146	0.333424	0.0840643	0.565597	0.356144	0.189034	0.0565835	-0.463947	0.782409
ENSG00000133703	KRAS	3845	NM_004985 ; NM_033360	3.801	3.338															NA	NA	NA	NA	NA	NA	NA	NA	NA	NA	NA	NA	NA	NA	NA	NA	NA	NA	-0.0816138	0.0143553	0.422233	-0.244685	0.731183	-1.12658	0.0703893	-0.687335	-0.454032	0.831877	0.475085	-0.296899
ENSG00000198743	SLC5A3	6526	NM_006933	3.801	2.871							*								NA	NA	NA	NA	NA	NA	0.765535	0.111031	-0.286304	-0.0588937	0.0840643	-0.304006	-0.217591	-0.136062	-0.943416	-0.104697	NA	NA	NA	NA	NA	NA	NA	NA	NA	NA	NA	NA	NA	NA
ENSG00000163032	VSNL1	7447	NM_003385	3.798	3.099															NA	NA	NA	NA	NA	NA	NA	NA	NA	NA	NA	NA	NA	NA	NA	NA	NA	NA	0.0143553	0.15056	-0.334607	-0.321928	1.07039	2.07724	0.298658	0.250962	-1.23447	-0.148801	-0.56918	0.389567
ENSG00000136122	C13orf34	79866	NM_024808	3.789	2.238															NA	NA	NA	NA	NA	NA	NA	NA	NA	NA	NA	NA	NA	NA	NA	NA	NA	NA	1.5656	-2.44222	-0.07552	-0.268817	0.0426443	-0.115597	0.226509	-0.0908029	1.72683	NA	NA	NA
ENSG00000171298	GAA	2548	NM_001079804 ; NM_001079803 ; NM_000152	3.787	3.194									*						NA	NA	NA	NA	NA	NA	NA	NA	NA	NA	NA	NA	NA	NA	NA	NA	NA	NA	0.641546	0.422233	0.250962	0.485427	0.111031	0.137504	0	-0.14401	-1.09542	0.475085	-0.392137	0.250962
ENSG00000088448	ANKRD10	55608	NM_017664	3.781	2.743															NA	NA	NA	NA	NA	NA	NA	NA	NA	NA	NA	NA	NA	NA	NA	NA	NA	NA	0.0285692	-0.498179	-0.0159576	0.83996	-0.177882	-0.120294	-0.0985055	0.389567	-0.302226	-1.82623	0.263034	-0.0603973
ENSG00000163479	SSR2	6746	NM_003145	3.78	3.336									*						NA	NA	NA	NA	NA	NA	NA	NA	NA	NA	NA	NA	NA	NA	NA	NA	NA	NA	0.137504	0.201634	-0.172994	-0.0380063	-0.556393	-0.444184	-0.120294	-0.077041	-0.0218044	0.226509	-0.305788	0.275007
ENSG00000204856	C12orf24	29902	NM_013300	3.778	3.417															NA	NA	NA	NA	NA	NA	NA	NA	NA	NA	NA	NA	NA	NA	NA	NA	NA	NA	0.0976108	-0.512514	-0.795859	-0.181149	0.464668	0.378512	0.321928	-0.454032	0.669027	0.575312	0.0703893	-0.351074
ENSG00000162607	USP1	7398	NM_001017416 ; NM_001017415 ; NM_003368	3.772	3.03															NA	NA	NA	NA	NA	NA	NA	NA	NA	NA	NA	NA	NA	NA	NA	NA	NA	NA	0.111031	-1.15521	0.871844	0.124328	-0.0816138	-0.00723157	0.124328	-0.1976	0.773996	-0.103147	0.495695	-0.608232
ENSG00000105404	RABAC1	10567	NM_006423	3.767	3.188									*						NA	NA	NA	NA	NA	NA	NA	NA	NA	NA	NA	NA	NA	NA	NA	NA	NA	NA	-0.129734	0.757023	0.0426443	-0.205896	-0.378944	0.226509	0.495695	-0.0394883	-0.0831412	0.250962	-0.571322	0.137504
ENSG00000182492	BGN	633	NM_001711	3.766	3.017															NA	NA	NA	NA	NA	NA	NA	NA	NA	NA	NA	NA	NA	NA	NA	NA	NA	NA	-0.625934	-0.739372	0.176323	0.565597	-0.114035	-0.0709665	-0.434403	-0.086201	-1.45008	-0.202572	0.0143553	0.201634
ENSG00000134684	YARS	8565	NM_003680	3.765	3.431															NA	NA	NA	NA	NA	NA	NA	NA	NA	NA	NA	NA	NA	NA	NA	NA	NA	NA	0.124328	-0.148801	-0.696658	0.422233	-0.169745	0.214125	-0.117161	0.0565835	-0.463947	-0.664288	-0.467932	0.263034
ENSG00000075539	FRYL	285527	NM_015030	3.765	3.262															NA	NA	NA	NA	NA	NA	NA	NA	NA	NA	NA	NA	NA	NA	NA	NA	NA	NA	0.62293	-0.428566	1.43829	-0.260152	-0.21424	0.201634	-0.251539	0.0565835	0.286881	0.111031	-0.422752	0.0976108
ENSG00000105854	PON2	5445	NM_001018161 ; NM_000305	3.764	2.862															NA	NA	NA	NA	NA	NA	NA	NA	NA	NA	NA	NA	NA	NA	NA	NA	NA	NA	-0.0923402	0.344828	1.42223	0.31034	0.659925	2.1635	0.0565835	0.0976108	0.389567	-0.110916	0.0143553	0.0565835
ENSG00000148943	LIN7C	55327	NM_018362	3.763	3.033															NA	NA	NA	NA	NA	NA	NA	NA	NA	NA	NA	NA	NA	NA	NA	NA	NA	NA	0.0976108	-0.288065	0.400538	0.0703893	-0.284546	0.0143553	0.263034	-0.434403	0.201634	-0.0350469	-0.650635	-1.11092
ENSG00000114200	BCHE	590	NM_000055	3.759	2.622															NA	NA	NA	NA	NA	NA	NA	NA	NA	NA	NA	NA	NA	NA	NA	NA	NA	NA	-1.1976	-0.0558912	0.475085	0.815575	0.0840643	1.51096	-0.937878	-0.251539	1.67356	0.0426443	-0.123434	0.0703893
ENSG00000122884	P4HA1	5033	NM_001142595 ; NM_000917 ; NM_001017962 ; NM_001142596	3.756	2.392															NA	NA	NA	NA	NA	NA	NA	NA	NA	NA	NA	NA	NA	NA	NA	NA	NA	NA	0.0976108	0.739848	0.485427	2.37573	-0.140826	0.0285692	-0.270556	-2.17137	-0.456009	0.978196	-0.0159576	0.250962
ENSG00000106397	PLOD3	8985	NM_001084	3.754	3.218															NA	NA	NA	NA	NA	NA	NA	NA	NA	NA	NA	NA	NA	NA	NA	NA	NA	NA	-0.365871	0.757023	0.485427	0.650765	-0.187707	-0.0969617	-0.182786	0.275007	-0.21424	1.13093	0.0143553	-0.0709665
ENSG00000168615	ADAM9	8754	NR_027638 ; NR_027639 ; NR_027878 ; NM_003816	3.752	3.254															NA	NA	NA	NA	NA	NA	NA	NA	NA	NA	NA	NA	NA	NA	NA	NA	NA	NA	-0.0679388	0.505891	0.879706	0.189034	-0.177882	0.594549	-0.390245	-0.137648	0.321928	1.19535	0.214125	-0.109359
ENSG00000169919	GUSB	2990	NM_000181	3.748	3.253															NA	NA	NA	NA	NA	NA	NA	-0.0892673	NA	-0.286304	0.321928	-0.120294	0	0.443607	NA	-0.915936	NA	NA	0.422233	0.0840643	0.201634	0.847997	-0.0694519	0.275007	-0.0908029	-0.0923402	0.0703893	NA	NA	NA
ENSG00000162734	PEA15	8682	NM_003768	3.747	3.418															NA	NA	NA	NA	NA	NA	NA	NA	NA	NA	NA	NA	NA	NA	NA	NA	NA	NA	-0.217591	0.505891	0.536053	-0.0679388	0.189034	0.176323	0.389567	-0.56918	0.31034	0.226509	-0.556393	0.650765
ENSG00000135829	DHX9	1660	NM_001357	3.747	3.348															NA	NA	NA	NA	NA	NA	NA	NA	NA	NA	NA	NA	NA	NA	NA	NA	NA	NA	0.286881	-0.816037	0.0840643	-0.296899	-0.275786	-0.403542	0.0976108	0.238787	0.584963	-0.773491	-0.614845	0.0426443
ENSG00000075624	ACTB	60	NM_001101	3.741	3.411															NA	NA	NA	NA	NA	NA	NA	NA	-5.05889	NA	-0.286304	NA	NA	NA	0.0840643	NA	NA	NA	-0.155213	0.454176	1.40054	-0.448115	-0.0619024	-0.231075	0.176323	-0.0144996	0.214125	-0.940645	0.0976108	-0.0365259
ENSG00000119729	RHOQ	23433	NM_012249	3.736	2.984															NA	NA	NA	NA	NA	NA	NA	NA	NA	NA	NA	NA	NA	NA	NA	NA	NA	NA	-0.0831412	0.765535	1.38957	0.226509	0.0976108	0.0976108	0.344828	0.214125	-0.577767	0.773996	0.0143553	0.286881
ENSG00000103187	COTL1	23406	NM_021149	3.731	3.304															NA	NA	NA	NA	NA	NA	NA	NA	NA	NA	NA	NA	NA	NA	NA	NA	NA	NA	-0.0484122	1.02148	0.790772	-0.327348	-0.174621	-0.147202	-0.309359	-0.104697	0.275007	1.25701	-0.630394	0.485427
ENSG00000198648	STK39	27347	NM_013233	3.722	3.439															NA	NA	NA	NA	NA	NA	NA	NA	NA	NA	NA	NA	NA	NA	NA	NA	NA	NA	-0.293359	0.250962	-0.0306192	0.344828	-0.312939	1.23266	0.695994	0.495695	0.111031	0.321928	-0.312939	0.124328
ENSG00000152413	HOMER1	9456	NM_004272	3.716	2.862															NA	NA	NA	NA	NA	NA	NA	NA	NA	NA	NA	NA	NA	NA	NA	NA	NA	NA	-0.253257	-0.982791	-1.36959	0.713696	-0.150401	-0.086201	0.111031	0.263034	-0.768568	-0.0484122	0.189034	-0.254978
ENSG00000100577	GSTZ1	2954	NM_145870 ; NM_145871 ; NM_001513	3.713	2.759															NA	NA	NA	NA	NA	NA	NA	NA	NA	NA	NA	NA	NA	NA	NA	NA	NA	NA	0.83996	0.536053	-0.140826	0.575312	-0.0969617	0.0285692	-0.0634092	0.333424	0.411426	1.45418	-0.646112	0.400538
ENSG00000094880	CDC23	8697	NM_004661	3.708	2.817									*						NA	NA	NA	NA	NA	NA	NA	NA	NA	NA	NA	NA	NA	NA	NA	NA	NA	NA	0.275007	-0.397828	0.344828	0.978196	-0.100051	0.250962	0.286881	0.0703893	-0.334607	-0.210897	-0.187707	0.0565835
ENSG00000080371	RAB21	23011	NM_014999	3.707	3.312															NA	NA	NA	NA	NA	NA	NA	NA	NA	NA	NA	NA	NA	NA	NA	NA	NA	NA	0.0426443	-0.00433459	0.85599	0.659925	-0.434403	0.111031	0.367371	0.925999	0.163499	0.443607	0.263034	-0.475936
ENSG00000163399	ATP1A1	476	NM_000701 ; NM_001160233 ; NM_001160234	3.7	3.135									*						NA	NA	NA	NA	NA	NA	NA	NA	NA	NA	NA	NA	NA	NA	NA	NA	NA	NA	0.0285692	0.137504	-0.844251	-0.2567	-0.284546	-0.274041	0.176323	0.0840643	0.0976108	0.214125	-0.614845	-0.0247367
ENSG00000108679	LGALS3BP	3959	NM_005567	3.697	2.566															NA	NA	NA	NA	NA	NA	NA	NA	NA	NA	NA	NA	NA	NA	NA	NA	NA	NA	0.250962	1.1635	1.20789	0.0143553	-0.120294	0.298658	0.575312	0.0565835	-1.61706	-0.0159576	-0.0218044	0.137504
ENSG00000142534	RPS11 ; RPS11P5	6205	NM_001015	3.694	2.407															NA	NA	NA	NA	NA	NA	NA	NA	NA	NA	NA	NA	NA	NA	NA	NA	NA	NA	-0.189351	-0.579922	-2.6529	1.17632	0.0143553	0.163499	-0.298673	0.464668	-0.0484122	NA	NA	NA
ENSG00000105655	ISYNA1	51477	NM_016368	3.692	3.476															NA	NA	NA	NA	NA	NA	NA	NA	NA	NA	NA	NA	NA	NA	NA	NA	NA	NA	0.475085	0.831877	0.555816	0.137504	0.176323	0.263034	-0.106249	0.124328	0.214125	-0.481969	0.650765	0.275007
ENSG00000136108	CKAP2	26586	NM_001098525 ; NM_018204	3.688	2.96															NA	NA	NA	NA	NA	NA	NA	NA	NA	NA	NA	NA	NA	NA	NA	NA	NA	NA	0.275007	-0.816037	-0.0291463	-0.982791	-0.520769	0.226509	-0.0619024	0.0976108	1.11103	-0.194295	0.275007	-0.176251
ENSG00000066583	ISOC1	51015	NM_016048	3.686	2.655															NA	NA	NA	NA	NA	NA	NA	NA	NA	NA	NA	NA	NA	NA	NA	NA	NA	NA	-0.0203404	-0.844251	0.903038	0.948601	0.286881	1.49057	0.378512	1.56071	0.189034	NA	NA	NA
ENSG00000143420	ENSA	2029	NM_004436 ; NM_207044 ; NM_207168 ; NM_207045 ; NM_207042 ; NM_207047 ; NM_207046 ; NM_207043	3.681	3.276															NA	NA	NA	NA	NA	NA	NA	NA	NA	NA	NA	NA	NA	NA	NA	NA	NA	NA	-0.013043	-0.268817	-0.617056	-0.137648	-0.0588937	0.275007	-0.0203404	0.356144	0.201634	0.575312	-1.26534	-0.107803
ENSG00000114353	GNAI2	2771	NM_002070	3.68	3.138															NA	NA	NA	NA	NA	NA	NA	NA	NA	NA	NA	NA	NA	NA	NA	NA	NA	NA	-0.125006	0.871844	1.44361	-0.0877334	-0.369595	0.378512	-0.316528	-0.0380063	0.298658	0.475085	0.344828	0.176323
ENSG00000168056	LTBP3	4054	NM_021070 ; NM_001130144	3.679	2.568									*						NA	NA	NA	NA	NA	NA	NA	NA	NA	NA	NA	NA	NA	NA	NA	NA	NA	NA	0.298658	1.16993	0.9855	0.933573	-0.314733	0.422233	-0.362158	0.137504	-0.281036	NA	NA	NA
ENSG00000165389	C14orf147	171546	NM_138288	3.678	3.311															NA	NA	NA	NA	NA	NA	NA	NA	NA	NA	NA	NA	NA	NA	NA	NA	NA	NA	0.321928	-0.444184	0.687061	0.286881	-0.109359	0.344828	0.226509	0.124328	-0.289827	1.08406	-0.104697	-0.093879
ENSG00000140105	WARS	7453	NM_173701 ; NM_004184 ; NM_213645 ; NM_213646	3.671	2.994															NA	NA	NA	NA	NA	NA	NA	NA	NA	NA	NA	NA	NA	NA	NA	NA	NA	NA	0.422233	0.0426443	-1.02915	-0.77596	-0.00578235	0.263034	-0.0664274	0.0426443	-1.30045	-0.413115	-0.327348	0.189034
ENSG00000018625	ATP1A2	477	NM_000702	3.67	2.733															NA	NA	NA	NA	NA	NA	NA	NA	NA	NA	NA	NA	NA	NA	NA	NA	NA	NA	0.0285692	-0.00144342	0.773996	1.31034	-0.177882	1.15704	-0.215915	-0.304006	0.111031	-0.345564	-0.265345	0.286881
[truncated: 4 more columns]

## Sheet: SuppTable7
Supplementary Table 7. Human and mouse data overlap
Ensembl	HUGO	Entrez	Refseq	Mouse_chromosome	Mouse_chrom_start	Mouse_chrom_end	Human_chromosome	Human_chrom_start	Human_chrom_end	Band	description
ENSG00000141959	PFKL	5211	NM_002626 ; NR_024108	10	77450654	77472495	21	45719934	45747259	q22.3	6-phosphofructokinase, liver type (EC 2.7.1.11)(Phosphofructokinase 1)(Phosphohexokinase)(Phosphofructo-1-kinase isozyme B)(PFK-B) [Source:UniProtKB/Swiss-Prot;Acc:P17858]
ENSG00000142168	SOD1	6647	NM_000454	16	90221039	90226574	21	33031935	33041244	q22.11	Superoxide dismutase [Cu-Zn] (EC 1.15.1.1) [Source:UniProtKB/Swiss-Prot;Acc:P00441]
ENSG00000142188	TMEM50B	757	NM_006134	16	91574748	91597977	21	34804792	34853499	q22.11	Transmembrane protein 50B (HCV p7-trans-regulated protein 3) [Source:UniProtKB/Swiss-Prot;Acc:P56557]
ENSG00000142192	APP	351	NM_201413 ; NM_001136129 ; NM_201414 ; NM_000484 ; NM_001136130	16	84954685	85173952	21	27252861	27543446	q21.3	Amyloid beta A4 protein Precursor (Alzheimer disease amyloid protein)(ABPP)(APPI)(APP)(PreA4)(Cerebral vascular amyloid peptide)(CVAP)(Protease nexin-II)(PN-II) [Contains Soluble APP-alpha(S-APP-alpha);Soluble APP-beta(S-APP-beta);C99;Beta-amyloid protein 42(Beta-APP42);Beta-amyloid protein 40(Beta-APP40);C83;P3(42);P3(40);Gamma-secretase C-terminal fragment 59(Gamma-CTF(59))(Amyloid intracellula…
ENSG00000151491	EPS8	2059	NM_004447	6	137425766	137597806	12	15773076	15942510	p12.3	Epidermal growth factor receptor kinase substrate 8 [Source:UniProtKB/Swiss-Prot;Acc:Q12929]
ENSG00000154719	MRPL39	54148	NM_017446 ; NM_080794	16	84717821	84735987	21	26957968	26979829	q21.3	39S ribosomal protein L39, mitochondrial (L39mt)(MRP-L39)(39S ribosomal protein L5, mitochondrial)(L5mt)(MRP-L5) [Source:UniProtKB/Swiss-Prot;Acc:Q9NYK5]
ENSG00000154734	ADAMTS1	9510	NM_006988	16	85794083	85803344	21	28208606	28217728	q21.3	A disintegrin and metalloproteinase with thrombospondin motifs 1 Precursor (ADAMTS-1)(ADAM-TS 1)(ADAM-TS1)(EC 3.4.24.-)(METH-1) [Source:UniProtKB/Swiss-Prot;Acc:Q9UHI8]
ENSG00000156256	USP16	10600	NM_001001992 ; NM_006447 ; NM_001032410	16	87455224	87483756	21	30396950	30426809	q21.3	Ubiquitin carboxyl-terminal hydrolase 16 (EC 3.1.2.15)(Ubiquitin thioesterase 16)(Ubiquitin-specific-processing protease 16)(Deubiquitinating enzyme 16)(Ubiquitin-processing protease UBP-M) [Source:UniProtKB/Swiss-Prot;Acc:Q9Y5T5]
ENSG00000156299	TIAM1	7074	NM_003253	16	89787356	89974944	21	32361860	32932290	q22.11	T-lymphoma invasion and metastasis-inducing protein 1 (TIAM-1) [Source:UniProtKB/Swiss-Prot;Acc:Q13009]
ENSG00000157538	DSCR3	10311	NM_006052	16	94719401	94748041	21	38591910	38640262	q22.13	Down syndrome critical region protein 3 (Down syndrome critical region protein A) [Source:UniProtKB/Swiss-Prot;Acc:O14972]
ENSG00000157540	DYRK1A	1859	NM_101395 ; NM_130436 ; NM_001396 ; NM_130438 ; NM_130437	16	94791617	94916674	21	38739236	38887680	q22.13	Dual specificity tyrosine-phosphorylation-regulated kinase 1A (EC 2.7.12.1)(Protein kinase minibrain homolog)(MNBH)(hMNB)(HP86)(Dual specificity YAK1-related kinase) [Source:UniProtKB/Swiss-Prot;Acc:Q13627]
ENSG00000157557	ETS2	2114	NM_005239	16	95924153	95942652	21	40177231	40196879	q22.2	Protein C-ets-2 [Source:UniProtKB/Swiss-Prot;Acc:P15036]
ENSG00000159082	SYNJ1	8867	NM_003895 ; NM_001160306 ; NM_001160302 ; NM_203446	16	90936337	91011553	21	33997269	34100359	q22.11	Synaptojanin-1 (EC 3.1.3.36)(Synaptic inositol-1,4,5-trisphosphate 5-phosphatase 1) [Source:UniProtKB/Swiss-Prot;Acc:O43426]
ENSG00000159086	C21orf66	94104	NR_027873 ; NM_016631 ; NM_013329	16	91014282	91044788	21	34106210	34144169	q22.11	GC-rich sequence DNA-binding factor homolog [Source:UniProtKB/Swiss-Prot;Acc:Q9Y5B6]
ENSG00000159110	IFNAR2	3455	NM_207585 ; NM_000874 ; NM_207584	16	91373049	91405553	21	34602206	34656082	q22.11	Interferon-alpha/beta receptor beta chain Precursor (Interferon alpha/beta receptor 2)(IFN-alpha-REC)(Type I interferon receptor)(IFN-R) [Source:UniProtKB/Swiss-Prot;Acc:P48551]
ENSG00000159128	IFNGR2	3460	NM_005534	16	91547322	91565414	21	34757299	34851655	q22.11	Interferon-gamma receptor beta chain Precursor (Interferon-gamma receptor accessory factor 1)(AF-1)(Interferon-gamma transducer 1) [Source:UniProtKB/Swiss-Prot;Acc:P38484]
ENSG00000159131	GART	2618	NM_001136005 ; NM_000819 ; NM_175085 ; NM_001136006	16	91621649	91647191	21	34870940	34915797	q22.11	Trifunctional purine biosynthetic protein adenosine-3 [Includes Phosphoribosylamine--glycine ligase(EC 6.3.4.13)(Glycinamide ribonucleotide synthetase)(GARS)(Phosphoribosylglycinamide synthetase);Phosphoribosylformylglycinamidine cyclo-ligase(EC 6.3.3.1)(Phosphoribosyl-aminoimidazole synthetase)(AIR synthase)(AIRS);Phosphoribosylglycinamide formyltransferase(EC 2.1.2.2)(5'-phosphoribosylglycinami…
ENSG00000159140	SON	6651	NM_138927 ; NM_032195	16	91647751	91679466	21	34914924	34949812	q22.11	SON protein (SON3)(Negative regulatory element-binding protein)(NRE-binding protein)(DBP-5)(Bax antagonist selected in saccharomyces 1)(BASS1) [Source:UniProtKB/Swiss-Prot;Acc:P18583]
ENSG00000159147	DONSON	29980	NM_017613	16	91679510	91689010	21	34947783	34961014	q22.11	Protein downstream neighbor of Son (B17) [Source:UniProtKB/Swiss-Prot;Acc:Q9NYP3]
ENSG00000159200	RCAN1	1827	NM_203417 ; NM_004414 ; NM_203418	16	92392200	92466370	21	35885440	35987441	q22.12	Calcipressin-1 (Regulator of calcineurin 1)(Down syndrome critical region protein 1)(Myocyte-enriched calcineurin-interacting protein 1)(MCIP1)(Adapt78) [Source:UniProtKB/Swiss-Prot;Acc:P53805]
ENSG00000159228	CBR1	873	NM_001757	16	93608154	93610582	21	37442239	37445464	q22.12	Carbonyl reductase [NADPH] 1 (EC 1.1.1.184)(NADPH-dependent carbonyl reductase 1)(Prostaglandin-E(2) 9-reductase)(EC 1.1.1.189)(Prostaglandin 9-ketoreductase)(15-hydroxyprostaglandin dehydrogenase [NADP+])(EC 1.1.1.197) [Source:UniProtKB/Swiss-Prot;Acc:P16152]
ENSG00000159231	CBR3	874	NM_001236	16	93683460	93691231	21	37507210	37518864	q22.12	Carbonyl reductase [NADPH] 3 (EC 1.1.1.184)(NADPH-dependent carbonyl reductase 3) [Source:UniProtKB/Swiss-Prot;Acc:O75828]
ENSG00000159267	HLCS	3141	NM_000411	16	94352018	94511893	21	38123493	38362536	q22.13	Biotin--protein ligase (EC 6.3.4.-)(Biotin apo-protein ligase) [Includes Biotin--[methylmalonyl-CoA-carboxytransferase] ligase(EC 6.3.4.9);Biotin--[propionyl-CoA-carboxylase [ATP-hydrolyzing]] ligase(EC 6.3.4.10)(Holocarboxylase synthetase)(HCS);Biotin--[methylcrotonoyl-CoA-carboxylase] ligase(EC 6.3.4.11);Biotin--[acetyl-CoA-carboxylase] ligase(EC 6.3.4.15)] [Source:UniProtKB/Swiss-Prot;Acc:P507…
ENSG00000160200	CBS	875	NM_000071	17	31749585	31774110	21	44473301	44497053	q22.3	Cystathionine beta-synthase (EC 4.2.1.22)(Serine sulfhydrase)(Beta-thionase) [Source:UniProtKB/Swiss-Prot;Acc:P35520]
ENSG00000182093	WRB	7485	NM_004627 ; NM_001146218	16	96367014	96378716	21	40752170	40800454	q22.2	Tryptophan-rich protein (Congenital heart disease 5 protein) [Source:UniProtKB/Swiss-Prot;Acc:O00258]
ENSG00000182240	BACE2	25825	NM_012105 ; NM_138991 ; NM_138992	16	97578384	97658706	21	42539728	42648524	q22.2	Beta-secretase 2 Precursor (EC 3.4.23.45)(Beta-site APP-cleaving enzyme 2)(Aspartyl protease 1)(Asp 1)(ASP1)(Membrane-associated aspartic protease 1)(Memapsin-1)(Aspartic-like protease 56 kDa)(Down region aspartic protease) [Source:UniProtKB/Swiss-Prot;Acc:Q9Y5Z0]
ENSG00000182670	TTC3L ; TTC3	7267	NM_003316 ; NM_001001894	16	94592225	94690829	21	38445526	38575413	q22.13	Tetratricopeptide repeat protein 3 (TPR repeat protein 3)(TPR repeat protein D)(RING finger protein 105)(Protein DCRR1) [Source:UniProtKB/Swiss-Prot;Acc:P53804]
ENSG00000183527	PSMG1	8624	NM_003720 ; NM_203433	16	96201561	96212524	21	40546695	40555777	q22.2	Proteasome assembly chaperone 1 (PAC-1)(Down syndrome critical region protein 2)(Chromosome 21 leucine-rich protein)(C21-LRP) [Source:UniProtKB/Swiss-Prot;Acc:O95456]
ENSG00000205726	ITSN1	6453	NM_003024 ; NM_001001132	16	91729526	91920842	21	35014706	35272165	q22.11	Intersectin-1 (SH3 domain-containing protein 1A)(SH3P17) [Source:UniProtKB/Swiss-Prot;Acc:Q15811]

## Sheet: SuppTable8
Supplementary Table 8. DS genes derived from meta-analysis of human data.
Ensembl	HUGO	Entrez	Refseq	Score	Entropy	Human_Specificity	chromosome_name	start_position	end_position	band	description	cnv	hmp	CNV
ENSG00000002586	CD99	4267	NM_002414 ; NM_001122898	5.438	2.732		X	2609220	2659350	p22.33	CD99 antigen Precursor (T-cell surface glycoprotein E2)(E2 antigen)(Protein MIC2)(12E7)(CD99 antigen) [Source:UniProtKB/Swiss-Prot;Acc:P14209]	4	NA	YES
ENSG00000011465	DCN	1634	NM_133503 ; NM_001920 ; NM_133504 ; NM_133505 ; NM_133506 ; NM_133507	3.377	2.569		12	91539036	91576806	q21.33	Decorin Precursor (Bone proteoglycan II)(PG-S2)(PG40) [Source:UniProtKB/Swiss-Prot;Acc:P07585]	2	NA	YES
ENSG00000019549	SNAI2	6591	NM_003068	4.452	2.256		8	49830249	49834299	q11.21	Zinc finger protein SNAI2 (Protein snail homolog 2)(Neural crest transcription factor Slug) [Source:UniProtKB/Swiss-Prot;Acc:O43623]	0	NA
ENSG00000038427	VCAN	1462	NM_004385 ; NM_001126336	4.369	2.379		5	82767284	82878122	q14.2	Versican core protein Precursor (Large fibroblast proteoglycan)(Chondroitin sulfate proteoglycan core protein 2)(PG-M)(Glial hyaluronate-binding protein)(GHAP) [Source:UniProtKB/Swiss-Prot;Acc:P13611]	0	NA
ENSG00000051620	HEBP2	23593	NM_014320	3.304	2.676	YES	6	138724668	138734310	q23.3	Heme-binding protein 2 (Placental protein 23)(PP23)(Protein SOUL) [Source:UniProtKB/Swiss-Prot;Acc:Q9Y5Z4]	1	NA
ENSG00000066583	ISOC1	51015	NM_016048	3.686	2.655		5	128430442	128449721	q23.3	Isochorismatase domain-containing protein 1 [Source:UniProtKB/Swiss-Prot;Acc:Q96CN7]	0	NA
ENSG00000070669	ASNS	440	NM_183356 ; NM_001673 ; NM_133436	3.371	2.146		7	97481440	97501854	q21.3	Asparagine synthetase [glutamine-hydrolyzing] (EC 6.3.5.4)(Glutamine-dependent asparagine synthetase)(Cell cycle control protein TS11) [Source:UniProtKB/Swiss-Prot;Acc:P08243]	1	549	YES
ENSG00000071242	RPS6KA2	6196	NM_021135 ; NM_001006932	4.399	2.643		6	166822874	167275999	q27	Ribosomal protein S6 kinase alpha-2 (S6K-alpha 2)(EC 2.7.11.1)(90 kDa ribosomal protein S6 kinase 2)(p90-RSK 2)(Ribosomal S6 kinase 3)(RSK-3)(pp90RSK3)(MAP kinase-activated protein kinase 1c)(MAPKAPK1C) [Source:UniProtKB/Swiss-Prot;Acc:Q15349]	2	NA	YES
ENSG00000071575	TRIB2	28951	NM_021643 ; NR_027303	3.419	2.937	YES	2	12857015	12882860	p24.3	Tribbles homolog 2 (TRB-2) [Source:UniProtKB/Swiss-Prot;Acc:Q92519]	0	NA
ENSG00000079739	PGM1	5236	NM_002633	4.567	2.618		1	64058947	64125916	p31.3	Phosphoglucomutase-1 (PGM 1)(EC 5.4.2.2)(Glucose phosphomutase 1) [Source:UniProtKB/Swiss-Prot;Acc:P36871]	0	NA
ENSG00000079931	MOXD1	26002	NM_015529	3.368	2.744	YES	6	132617194	132722684	q23.2	DBH-like monooxygenase protein 1 Precursor (EC 1.14.17.-)(Monooxygenase X) [Source:UniProtKB/Swiss-Prot;Acc:Q6UVY6]	4	NA	YES
ENSG00000082701	GSK3B	2932	NM_001146156 ; NM_002093	3.715	1.222		3	119540170	119813264	q13.33	Glycogen synthase kinase-3 beta (GSK-3 beta)(EC 2.7.11.26) [Source:UniProtKB/Swiss-Prot;Acc:P49841]	1	NA
ENSG00000096696	DSP	1832	NM_004415 ; NM_001008844	4.236	2.307		6	7541870	7586946	p24.3	Desmoplakin (DP)(250/210 kDa paraneoplastic pemphigus antigen) [Source:UniProtKB/Swiss-Prot;Acc:P15924]	0	NA
ENSG00000101439	CST3	1471	NM_000099	3.321	2.835	YES	20	23608534	23619110	p11.21	Cystatin-C Precursor (Cystatin-3)(Neuroendocrine basic polypeptide)(Gamma-trace)(Post-gamma-globulin) [Source:UniProtKB/Swiss-Prot;Acc:P01034]	0	NA
ENSG00000103196	CRISPLD2	83716	NM_031476	4.088	2.091		16	84853537	84943114	q24.1	Cysteine-rich secretory protein LCCL domain-containing 2 Precursor (LCCL domain-containing cysteine-rich secretory protein 2)(Cysteine-rich secretory protein 11)(CRISP-11) [Source:UniProtKB/Swiss-Prot;Acc:Q9H0B8]	0	NA
ENSG00000103888	KIAA1199	57214	NM_018689	4.581	0.885		15	81071684	81244117	q25.1	Protein KIAA1199 Precursor [Source:UniProtKB/Swiss-Prot;Acc:Q8WUJ3]	1	NA
ENSG00000104332	SFRP1	6422	NM_003012	3.49	2.174		8	41119483	41166992	p11.21	Secreted frizzled-related protein 1 Precursor (sFRP-1)(Frizzled-related protein 1)(FRP-1)(Secreted apoptosis-related protein 2)(SARP-2) [Source:UniProtKB/Swiss-Prot;Acc:Q8N474]	1	NA
ENSG00000105835	NAMPT	10135	NM_005746	4.333	2.665		7	105888731	105926772	q22.3	Nicotinamide phosphoribosyltransferase (NAmPRTase)(Nampt)(EC 2.4.2.12)(Pre-B-cell colony-enhancing factor 1)(Pre-B cell-enhancing factor)(Visfatin) [Source:UniProtKB/Swiss-Prot;Acc:P43490]	0	NA
ENSG00000105854	PON2	5445	NM_001018161 ; NM_000305	3.52	2.592		7	95034179	95064510	q21.3	Serum paraoxonase/arylesterase 2 (PON 2)(EC 3.1.1.2)(EC 3.1.8.1)(Serum aryldialkylphosphatase 2)(A-esterase 2)(Aromatic esterase 2) [Source:UniProtKB/Swiss-Prot;Acc:Q15165]	0	NA
ENSG00000107104	KANK1	23189	NM_015158 ; NM_153186	4.33	2.475		9	470291	746105	p24.3	KN motif and ankyrin repeat domain-containing protein 1 (Ankyrin repeat domain-containing protein 15)(Kidney ankyrin repeat-containing protein) [Source:UniProtKB/Swiss-Prot;Acc:Q14678]	40	590	YES
ENSG00000108179	PPIF	10105	NM_005729	3.567	2.658	YES	10	81107225	81115093	q22.3	Peptidyl-prolyl cis-trans isomerase, mitochondrial Precursor (PPIase)(Rotamase)(EC 5.2.1.8)(Cyclophilin F) [Source:UniProtKB/Swiss-Prot;Acc:P30405]	0	NA
ENSG00000108679	LGALS3BP	3959	NM_005567	3.298	2.324		17	76967337	76976061	q25.3	Galectin-3-binding protein Precursor (Lectin galactoside-binding soluble 3-binding protein)(Mac-2-binding protein)(Mac-2 BP)(MAC2BP)(Tumor-associated antigen 90K)(Basement membrane autoantigen p105) [Source:UniProtKB/Swiss-Prot;Acc:Q08380]	1	NA
ENSG00000108821	COL1A1	1277	NM_000088	4.219	2.396		17	48260650	48278993	q21.33	Collagen alpha-1(I) chain Precursor (Alpha-1 type I collagen) [Source:UniProtKB/Swiss-Prot;Acc:P02452]	0	NA
ENSG00000108960	MMD	23531	NM_012329	3.727	2.532		17	53469974	53499341	q22	Monocyte to macrophage differentiation protein (Progestin and adipoQ receptor family member XI) [Source:UniProtKB/Swiss-Prot;Acc:Q15546]	0	NA
ENSG00000111371	SLC38A1	81539	NM_030674 ; NM_001077484	3.346	2.728	YES	12	46576843	46662780	q13.11	Sodium-coupled neutral amino acid transporter 1 (Amino acid transporter A1)(System A amino acid transporter 1)(System N amino acid transporter 1)(N-system amino acid transporter 2)(Solute carrier family 38 member 1) [Source:UniProtKB/Swiss-Prot;Acc:Q9H2H9]	0	NA
ENSG00000112312	GMNN	51053	NM_015895	3.772	2.725		6	24775159	24786327	p22.3	Geminin [Source:UniProtKB/Swiss-Prot;Acc:O75496]	1	NA
ENSG00000112851	ERBB2IP	55914	NM_018695 ; NM_001006600	3.605	2.401	YES	5	65222303	65378377	q12.3	Protein LAP2 (Erbb2-interacting protein)(Erbin)(Densin-180-like protein) [Source:UniProtKB/Swiss-Prot;Acc:Q96RT1]	1	NA
ENSG00000113140	SPARC	6678	NM_003118	4.97	2.921		5	151040657	151066726	q33.1	SPARC Precursor (Secreted protein acidic and rich in cysteine)(Osteonectin)(ON)(Basement-membrane protein 40)(BM-40) [Source:UniProtKB/Swiss-Prot;Acc:P09486]	0	NA
ENSG00000114166	KAT2B	8850	NM_003884	3.38	2.534		3	20081515	20195896	p24.3	Histone acetyltransferase PCAF (Histone acetylase PCAF)(EC 2.3.1.48)(P300/CBP-associated factor)(P/CAF) [Source:UniProtKB/Swiss-Prot;Acc:Q92831]	4	NA	YES
ENSG00000114200	BCHE	590	NM_000055	3.701	2.531		3	165490692	165555260	q26.1	Cholinesterase Precursor (EC 3.1.1.8)(Acylcholine acylhydrolase)(Choline esterase II)(Butyrylcholine esterase)(Pseudocholinesterase) [Source:UniProtKB/Swiss-Prot;Acc:P06276]	0	NA
ENSG00000114315	HES1	3280	NM_005524	4.473	2.763		3	193853934	193856521	q29	Transcription factor HES-1 (Hairy and enhancer of split 1)(Hairy-like)(HHL)(Hairy homolog) [Source:UniProtKB/Swiss-Prot;Acc:Q14469]	0	NA
ENSG00000114698	PLSCR4	57088	NM_001128305 ; NM_001128304 ; NM_020353 ; NM_001128306	4.794	2.731		3	145910126	145968966	q24	Phospholipid scramblase 4 (PL scramblase 4)(Ca(2+)-dependent phospholipid scramblase 4)(TRA1)(Cell growth-inhibiting gene 43 protein) [Source:UniProtKB/Swiss-Prot;Acc:Q9NRQ2]	0	NA
ENSG00000115380	EFEMP1	2202	NM_001039349 ; NM_001039348 ; NM_004105	4.726	2.257		2	56093102	56151274	p16.1	EGF-containing fibulin-like extracellular matrix protein 1 Precursor (Fibulin-3)(FIBL-3)(Fibrillin-like protein)(Extracellular protein S1-5) [Source:UniProtKB/Swiss-Prot;Acc:Q12805]	0	NA
ENSG00000115419	GLS	2744	NM_014905	3.512	2.669	YES	2	191745553	191830278	q32.2	Glutaminase kidney isoform, mitochondrial Precursor (GLS)(EC 3.5.1.2)(L-glutamine amidohydrolase)(K-glutaminase) [Source:UniProtKB/Swiss-Prot;Acc:O94925]	0	NA
ENSG00000116157	GPX7	2882	NM_015696	3.298	2.614	YES	1	53068044	53074723	p32.3	Glutathione peroxidase 7 Precursor (EC 1.11.1.9)(CL683) [Source:UniProtKB/Swiss-Prot;Acc:Q96SL4]	0	NA
ENSG00000116473	RAP1A	5906	NM_001010935 ; NM_002884	3.762	2.693		1	112084840	112259313	p13.2	Ras-related protein Rap-1A Precursor (GTP-binding protein smg-p21A)(Ras-related protein Krev-1)(C21KG)(G-22K) [Source:UniProtKB/Swiss-Prot;Acc:P62834]	0	NA
ENSG00000116729	GPR177	79971	NM_024911 ; NM_001002292	4.421	2.85		1	68564156	68698420	p31.3	Integral membrane protein GPR177 Precursor (Protein wntless homolog)(Protein evenness interrupted homolog)(EVI)(Putative NF-kappa-B-activating protein 373) [Source:UniProtKB/Swiss-Prot;Acc:Q5T9L3]	1	NA
ENSG00000117069	ST6GALNAC5	81849	NM_030965	3.287	2.468		1	77333126	77531396	p31.1	Alpha-N-acetylgalactosaminide alpha-2,6-sialyltransferase 5 (EC 2.4.99.-)(GalNAc alpha-2,6-sialyltransferase V)(ST6GalNAc V)(GD1 alpha synthase)(Sialyltransferase 7E) [Source:UniProtKB/Swiss-Prot;Acc:Q9BVH7]	1	NA
ENSG00000117289	TXNIP	10628	NM_006472	8.077	2.933		1	145438469	145442635	q21.1	Thioredoxin-interacting protein (Vitamin D3 up-regulated protein 1)(Thioredoxin-binding protein 2) [Source:UniProtKB/Swiss-Prot;Acc:Q9H3M7]	5	NA	YES
ENSG00000117519	CNN3	1266	NM_001839	3.902	2.855		1	95362507	95392834	p21.3	Calponin-3 (Calponin, acidic isoform) [Source:UniProtKB/Swiss-Prot;Acc:Q15417]	0	NA
ENSG00000117859	OSBPL9	114883	NM_148908 ; NM_148909 ; NM_148907 ; NM_024586 ; NM_148906 ; NM_148905 ; NM_148904	3.463	2.681	YES	1	52042851	52254141	p32.3	Oxysterol-binding protein-related protein 9 (OSBP-related protein 9)(ORP-9) [Source:UniProtKB/Swiss-Prot;Acc:Q96SU4]	0	NA
ENSG00000118785	SPP1	6696	NM_001040058 ; NM_000582 ; NM_001040060	5.606	2.486		4	88896802	88904563	q22.1	Osteopontin Precursor (Bone sialoprotein 1)(Secreted phosphoprotein 1)(SPP-1)(Urinary stone protein)(Nephropontin)(Uropontin) [Source:UniProtKB/Swiss-Prot;Acc:P10451]	0	NA
ENSG00000119938	PPP1R3C	5507	NM_005398	4.028	2.88		10	93388199	93392858	q23.32	Protein phosphatase 1 regulatory subunit 3C (Protein phosphatase 1 regulatory subunit 5)(R5)(Protein targeting to glycogen)(PTG) [Source:UniProtKB/Swiss-Prot;Acc:Q9UQK1]	0	NA
ENSG00000120738	EGR1	1958	NM_001964	4.54	2.57		5	137801179	137805004	q31.2	Early growth response protein 1 (EGR-1)(Protein Krox-24)(Transcription factor Zif268)(Nerve growth factor-induced protein A)(NGFI-A)(Transcription factor ETR103)(Zinc finger protein 225)(AT225) [Source:UniProtKB/Swiss-Prot;Acc:P18146]	1	NA
ENSG00000122952	ZWINT	11130	NM_001005413 ; NM_007057 ; NM_032997	3.778	2.766		10	58116989	58121036	q21.1	ZW10 interactor (ZW10-interacting protein 1)(Zwint-1) [Source:UniProtKB/Swiss-Prot;Acc:O95229]	1	NA
ENSG00000123131	PRDX4	10549 ; 100292021	NM_006406	3.308	2.642		X	23682379	23704516	p22.11	Peroxiredoxin-4 (EC 1.11.1.15)(Prx-IV)(Thioredoxin peroxidase AO372)(Thioredoxin-dependent peroxide reductase A0372)(Antioxidant enzyme AOE372)(AOE37-2) [Source:UniProtKB/Swiss-Prot;Acc:Q13162]	0	NA
ENSG00000123610	TNFAIP6	7130	NM_007115	6.575	2.377		2	152214106	152236560	q23.3	Tumor necrosis factor-inducible gene 6 protein Precursor (TNF-stimulated gene 6 protein)(TSG-6)(Tumor necrosis factor, alpha-induced protein 6)(Hyaluronate-binding protein) [Source:UniProtKB/Swiss-Prot;Acc:P98066]	1	NA
ENSG00000125968	ID1	3397	NM_002165 ; NM_181353	6.215	2.756		20	30193086	30194318	q11.21	DNA-binding protein inhibitor ID-1 (Inhibitor of DNA binding 1) [Source:UniProtKB/Swiss-Prot;Acc:P41134]	0	NA
ENSG00000127920	GNG11	2791	NM_004126	3.96	2.504		7	93551011	93555831	q21.3	Guanine nucleotide-binding protein G(I)/G(S)/G(O) subunit gamma-11 Precursor [Source:UniProtKB/Swiss-Prot;Acc:P61952]	0	NA
ENSG00000128708	HAT1	8520	NM_003642 ; NR_027862	3.707	2.818		2	172778958	172848599	q31.1	Histone acetyltransferase type B catalytic subunit (EC 2.3.1.48) [Source:UniProtKB/Swiss-Prot;Acc:O14929]	2	NA	YES
ENSG00000129824	RPS4Y1	6192	NM_001008	3.406	1.2	YES	Y	2709527	2734997	p11.2	40S ribosomal protein S4, Y isoform 1 [Source:UniProtKB/Swiss-Prot;Acc:P22090]	0	NA
ENSG00000130635	COL5A1	1289	NM_000093	3.826	2.311		9	137533620	137736686	q34.3	Collagen alpha-1(V) chain Precursor [Source:UniProtKB/Swiss-Prot;Acc:P20908]	3	NA	YES
ENSG00000132002	DNAJB1	3337	NM_006145	3.628	2.48		19	14625582	14629201	p13.12	DnaJ homolog subfamily B member 1 (Heat shock 40 kDa protein 1)(Heat shock protein 40)(HSP40)(DnaJ protein homolog 1)(HDJ-1) [Source:UniProtKB/Swiss-Prot;Acc:P25685]	0	NA
ENSG00000132475	H3F3B	3021 ; 3020	NM_005324	3.458	2.456	YES	17	73772517	73775860	q25.1	Histone H3.3 [Source:UniProtKB/Swiss-Prot;Acc:P84243]	0	NA
ENSG00000133110	POSTN	10631	NM_006475 ; NM_001135936 ; NM_001135934 ; NM_001135935	6.961	1.901		13	38136722	38172981	q13.3	Periostin Precursor (PN)(Osteoblast-specific factor 2)(OSF-2) [Source:UniProtKB/Swiss-Prot;Acc:Q15063]	2	NA	YES
ENSG00000135245	C7orf68	29923	NM_001098786 ; NM_013332	3.316	2.543	YES	7	128095903	128098472	q32.1	Hypoxia-inducible gene 2 protein [Source:UniProtKB/Swiss-Prot;Acc:Q9Y5L2]	1	NA
ENSG00000135919	SERPINE2	5270	NM_006216 ; NM_001136528 ; NM_001136529 ; NM_001136530	4.279	2.377		2	224839765	224904036	q36.1	Glia-derived nexin Precursor (GDN)(Protease nexin I)(PN-1)(Protease inhibitor 7) [Source:UniProtKB/Swiss-Prot;Acc:P07093]	1	NA
ENSG00000136122	C13orf34	79866	NM_024808	3.769	2.202		13	73301981	73330328	q22.1	Protein aurora borealis (HsBora) [Source:UniProtKB/Swiss-Prot;Acc:Q6PGQ7]	0	NA
ENSG00000136205	TNS3	64759	NM_022748	4.006	2.745		7	47314752	47622156	p12.3	Tensin-3 (Tumor endothelial marker 6)(Tensin-like SH2 domain-containing protein 1) [Source:UniProtKB/Swiss-Prot;Acc:Q68CZ2]	1	NA
ENSG00000136235	GPNMB	10457	NM_002510 ; NM_001005340	6.935	2.037		7	23275586	23314727	p15.3	Transmembrane glycoprotein NMB Precursor (Transmembrane glycoprotein HGFIN) [Source:UniProtKB/Swiss-Prot;Acc:Q14956]	0	NA
ENSG00000137331		8870	NM_003897	4.112	2.163		6	30710976	30712331	p21.33	immediate early response 3 [Source:RefSeq peptide;Acc:NP_003888]	15251	NA
ENSG00000137962	ARHGAP29	9411	NM_004815	4.842	2.712		1	94637307	94703189	p21.3	Rho GTPase-activating protein 29 (Rho-type GTPase-activating protein 29)(PTPL1-associated RhoGAP protein 1) [Source:UniProtKB/Swiss-Prot;Acc:Q52LW3]	0	NA
ENSG00000138434	SSFA2	6744	NM_001130445 ; NM_006751	3.446	2.699	YES	2	182756560	182795465	q31.3	Sperm-specific antigen 2 (Cleavage signal-1 protein)(CS-1)(Ki-ras-induced actin-interacting protein) [Source:UniProtKB/Swiss-Prot;Acc:P28290]	0	NA
ENSG00000138760	SCARB2	950	NM_005506	3.714	2.463		4	77079890	77135046	q21.1	Lysosome membrane protein 2 (Lysosome membrane protein II)(LIMP II)(Scavenger receptor class B member 2)(85 kDa lysosomal membrane sialoglycoprotein)(LGP85)(CD36 antigen-like 2)(CD36 antigen) [Source:UniProtKB/Swiss-Prot;Acc:Q14108]	1	NA
ENSG00000139211	AMIGO2	347902	NM_181847 ; NM_001143668	3.632	1.588	YES	12	47469490	47473734	q13.11	Amphoterin-induced protein 2 Precursor (AMIGO-2)(Alivin-1)(Differentially expressed in gastric adenocarcinomas)(DEGA) [Source:UniProtKB/Swiss-Prot;Acc:Q86SJ2]	0	NA
ENSG00000139679	LPAR6	10161	NM_005767 ; NM_001162497 ; NM_001162498	3.462	2.47	YES	13	48963707	49018840	q14.2	Oleoyl-L-alpha-lysophosphatidic acid receptor (P2Y purinoceptor 5)(P2Y5)(Purinergic receptor 5)(RB intron encoded G-protein coupled receptor) [Source:UniProtKB/Swiss-Prot;Acc:P43657]	0	NA
ENSG00000140545	MFGE8	4240	NM_005928 ; NM_001114614	3.313	2.137		15	89441914	89456685	q26.1	Lactadherin Precursor (Milk fat globule-EGF factor 8)(MFG-E8)(HMFG)(Breast epithelial antigen BA46)(MFGM) [Contains Lactadherin short form;Medin] [Source:UniProtKB/Swiss-Prot;Acc:Q08431]	0	NA
ENSG00000141429	GALNT1	2589	NM_020474	3.341	2.864	YES	18	33161003	33291798	q12.2	Polypeptide N-acetylgalactosaminyltransferase 1 (EC 2.4.1.41)(Protein-UDP acetylgalactosaminyltransferase 1)(UDP-GalNAc:polypeptide N-acetylgalactosaminyltransferase 1)(Polypeptide GalNAc transferase 1)(pp-GaNTase 1)(GalNAc-T1) [Contains Polypeptide N-acetylgalactosaminyltransferase 1 soluble form] [Source:UniProtKB/Swiss-Prot;Acc:Q10472]	0	NA
ENSG00000141959	PFKL	5211	NM_002626 ; NR_024108	4.7	3.09		21	45719934	45747259	q22.3	6-phosphofructokinase, liver type (EC 2.7.1.11)(Phosphofructokinase 1)(Phosphohexokinase)(Phosphofructo-1-kinase isozyme B)(PFK-B) [Source:UniProtKB/Swiss-Prot;Acc:P17858]	1	NA
ENSG00000142168	SOD1	6647	NM_000454	7.771	3.325		21	33031935	33041244	q22.11	Superoxide dismutase [Cu-Zn] (EC 1.15.1.1) [Source:UniProtKB/Swiss-Prot;Acc:P00441]	0	NA
ENSG00000142173	COL6A2	1292	NM_001849 ; NM_058174 ; NM_058175	3.885	2.57		21	47518011	47552763	q22.3	Collagen alpha-2(VI) chain Precursor [Source:UniProtKB/Swiss-Prot;Acc:P12110]	1	NA
ENSG00000142188	TMEM50B	757	NM_006134	8.12	3.206		21	34804792	34853499	q22.11	Transmembrane protein 50B (HCV p7-trans-regulated protein 3) [Source:UniProtKB/Swiss-Prot;Acc:P56557]	10	NA	YES
ENSG00000142192	APP	351	NM_201413 ; NM_001136129 ; NM_201414 ; NM_000484 ; NM_001136130	6.849	2.848		21	27252861	27543446	q21.3	Amyloid beta A4 protein Precursor (Alzheimer disease amyloid protein)(ABPP)(APPI)(APP)(PreA4)(Cerebral vascular amyloid peptide)(CVAP)(Protease nexin-II)(PN-II) [Contains Soluble APP-alpha(S-APP-alpha);Soluble APP-beta(S-APP-beta);C99;Beta-amyloid protein 42(Beta-APP42);Beta-amyloid protein 40(Beta-APP40);C83;P3(42);P3(40);Gamma-secretase C-terminal fragment 59(Gamma-CTF(59))(Amyloid intracellula…	0	NA
ENSG00000142197	DOPEY2	9980	NM_005128	4.301	2.839		21	37529080	37711195	q22.12	Protein dopey-2 [Source:UniProtKB/Swiss-Prot;Acc:Q9Y3R5]	6	NA	YES
ENSG00000142534	RPS11 ; RPS11P5	6205	NM_001015	3.694	2.407		19	49999634	50002944	q13.33	40S ribosomal protein S11 [Source:UniProtKB/Swiss-Prot;Acc:P62280]	0	NA
ENSG00000143162	CREG1	8804	NM_003851	3.55	2.553	YES	1	167498914	167523004	q24.2	Protein CREG1 Precursor (Cellular repressor of E1A-stimulated genes 1) [Source:UniProtKB/Swiss-Prot;Acc:O75629]	0	NA
ENSG00000145431	PDGFC	56034	NM_016205	3.977	2.457		4	157682764	157892546	q32.1	Platelet-derived growth factor C Precursor (PDGF-C)(Spinal cord-derived growth factor)(SCDGF)(Fallotein)(VEGF-E) [Contains Platelet-derived growth factor C, latent form(PDGFC latent form);Platelet-derived growth factor C, receptor-binding form(PDGFC receptor-binding form)] [Source:UniProtKB/Swiss-Prot;Acc:Q9NRA1]	0	NA
ENSG00000145632	PLK2	10769	NM_006622	3.809	2.11		5	57749809	57756087	q11.2	Serine/threonine-protein kinase PLK2 (PLK-2)(EC 2.7.11.21)(Polo-like kinase 1)(Serine/threonine-protein kinase SNK)(Serum-inducible kinase) [Source:UniProtKB/Swiss-Prot;Acc:Q9NYY3]	0	NA
ENSG00000146674	IGFBP3	3486	NM_001013398 ; NM_000598	4.427	2.669		7	45951951	45961473	p12.3	Insulin-like growth factor-binding protein 3 Precursor (IGF-binding protein 3)(IGFBP-3)(IBP-3) [Source:UniProtKB/Swiss-Prot;Acc:P17936]	0	NA
ENSG00000151414	NEK7	140609	NM_133494	4.329	1.848		1	198126121	198291550	q31.3	Serine/threonine-protein kinase Nek7 (EC 2.7.11.1)(NimA-related protein kinase 7) [Source:UniProtKB/Swiss-Prot;Acc:Q8TDX7]	0	NA
ENSG00000151491	EPS8	2059	NM_004447	3.409	2.727		12	15773076	15942510	p12.3	Epidermal growth factor receptor kinase substrate 8 [Source:UniProtKB/Swiss-Prot;Acc:Q12929]	0	NA
ENSG00000151725	MLF1IP	79682	NM_024629	3.546	2.316	YES	4	185615238	185655286	q35.1	Centromere protein U (CENP-U(50))(CENP-U)(CENP-50)(Interphase centromere complex protein 24)(MLF1-interacting protein)(KSHV latent nuclear antigen-interacting protein 1)(Polo-box-interacting protein 1) [Source:UniProtKB/Swiss-Prot;Acc:Q71F23]	0	NA
ENSG00000152377	SPOCK1	6695	NM_004598	3.285	2.558		5	136310987	136835037	q31.2	Testican-1 Precursor (Protein SPOCK) [Source:UniProtKB/Swiss-Prot;Acc:Q08629]	1	NA
ENSG00000152413	HOMER1	9456	NM_004272	3.427	2.525		5	78668459	78810040	q14.1	Homer protein homolog 1 [Source:UniProtKB/Swiss-Prot;Acc:Q86YM7]	0	NA
ENSG00000152952	PLOD2	5352	NM_182943 ; NM_000935	4.925	2.126		3	145787227	145881440	q24	Procollagen-lysine,2-oxoglutarate 5-dioxygenase 2 Precursor (EC 1.14.11.4)(Lysyl hydroxylase 2)(LH2) [Source:UniProtKB/Swiss-Prot;Acc:O00469]	0	NA
ENSG00000154096	THY1	7070	NM_006288	4.004	2.635		11	119288888	119293854	q23.3	Thy-1 membrane glycoprotein Precursor (Thy-1 antigen)(CDw90)(CD90 antigen) [Source:UniProtKB/Swiss-Prot;Acc:P04216]	0	NA
ENSG00000154640	BTG3	10950	NM_001130914 ; NM_006806	8.424	3.389		21	18965971	18985265	q21.1	Protein BTG3 (BTG family member 3)(Protein Tob5)(Abundant in neuroepithelium area protein) [Source:UniProtKB/Swiss-Prot;Acc:Q14201]	0	NA
ENSG00000154719	MRPL39	54148	NM_017446 ; NM_080794	4.461	3.211		21	26957968	26979829	q21.3	39S ribosomal protein L39, mitochondrial (L39mt)(MRP-L39)(39S ribosomal protein L5, mitochondrial)(L5mt)(MRP-L5) [Source:UniProtKB/Swiss-Prot;Acc:Q9NYK5]	0	NA
ENSG00000154721	JAM2	58494	NM_021219	3.521	2.626		21	27011584	27089874	q21.3	Junctional adhesion molecule B Precursor (JAM-B)(Junctional adhesion molecule 2)(Vascular endothelial junction-associated molecule)(VE-JAM)(CD322 antigen) [Source:UniProtKB/Swiss-Prot;Acc:P57087]	0	NA
ENSG00000154734	ADAMTS1	9510	NM_006988	7.203	2.661		21	28208606	28217728	q21.3	A disintegrin and metalloproteinase with thrombospondin motifs 1 Precursor (ADAMTS-1)(ADAM-TS 1)(ADAM-TS1)(EC 3.4.24.-)(METH-1) [Source:UniProtKB/Swiss-Prot;Acc:Q9UHI8]	1	NA
ENSG00000155304	HSPA13	6782	NM_006948	4.278	2.879		21	15743436	15755805	q11.2	Heat shock 70 kDa protein 13 Precursor (Stress 70 protein chaperone microsome-associated 60 kDa protein)(Microsomal stress 70 protein ATPase core) [Source:UniProtKB/Swiss-Prot;Acc:P48723]	0	NA
ENSG00000155313	USP25	29761	NM_013396	6.093	3.211		21	17102344	17252377	q21.1	Ubiquitin carboxyl-terminal hydrolase 25 (EC 3.1.2.15)(Ubiquitin thioesterase 25)(Ubiquitin-specific-processing protease 25)(Deubiquitinating enzyme 25)(USP on chromosome 21) [Source:UniProtKB/Swiss-Prot;Acc:Q9UHP3]	0	NA
ENSG00000155324	GRAMD3	65983	NM_023927 ; NM_001146319 ; NM_001146320 ; NM_001146322	3.345	1.793	YES	5	125758838	125829853	q23.2	GRAM domain-containing protein 3 (HCV NS3-transactivated protein 2) [Source:UniProtKB/Swiss-Prot;Acc:Q96HH9]	0	NA
ENSG00000156256	USP16	10600	NM_001001992 ; NM_006447 ; NM_001032410	6.03	3.243		21	30396950	30426809	q21.3	Ubiquitin carboxyl-terminal hydrolase 16 (EC 3.1.2.15)(Ubiquitin thioesterase 16)(Ubiquitin-specific-processing protease 16)(Deubiquitinating enzyme 16)(Ubiquitin-processing protease UBP-M) [Source:UniProtKB/Swiss-Prot;Acc:Q9Y5T5]	0	NA
ENSG00000156299	TIAM1	7074	NM_003253	4.811	2.771		21	32361860	32932290	q22.11	T-lymphoma invasion and metastasis-inducing protein 1 (TIAM-1) [Source:UniProtKB/Swiss-Prot;Acc:Q13009]	2	NA	YES
ENSG00000156304	SFRS15	57466	NM_020706 ; NM_001145445 ; NM_001145444	3.439	2.654		21	33043313	33104388	q22.11	Splicing factor, arginine/serine-rich 15 (CTD-binding SR-like protein RA4) [Source:UniProtKB/Swiss-Prot;Acc:O95104]	0	NA
ENSG00000157538	DSCR3	10311	NM_006052	3.838	2.481		21	38591910	38640262	q22.13	Down syndrome critical region protein 3 (Down syndrome critical region protein A) [Source:UniProtKB/Swiss-Prot;Acc:O14972]	0	NA
ENSG00000157540	DYRK1A	1859	NM_101395 ; NM_130436 ; NM_001396 ; NM_130438 ; NM_130437	5.057	2.267		21	38739236	38887680	q22.13	Dual specificity tyrosine-phosphorylation-regulated kinase 1A (EC 2.7.12.1)(Protein kinase minibrain homolog)(MNBH)(hMNB)(HP86)(Dual specificity YAK1-related kinase) [Source:UniProtKB/Swiss-Prot;Acc:Q13627]	0	NA
ENSG00000157551	KCNJ15	3772	NM_002243 ; NM_170736 ; NM_170737	3.293	1.55		21	39628663	39673748	q22.13	ATP-sensitive inward rectifier potassium channel 15 (Potassium channel, inwardly rectifying subfamily J member 15)(Inward rectifier K(+) channel Kir4.2)(Kir1.3) [Source:UniProtKB/Swiss-Prot;Acc:Q99712]	1	NA
ENSG00000157554	ERG	2078	NM_182918 ; NM_001136154 ; NM_004449 ; NM_001136155	3.855	1.106		21	39751949	40033704	q22.2	Transcriptional regulator ERG (Transforming protein ERG) [Source:UniProtKB/Swiss-Prot;Acc:P11308]	3	NA	YES
ENSG00000157557	ETS2	2114	NM_005239	5.812	2.77		21	40177231	40196879	q22.2	Protein C-ets-2 [Source:UniProtKB/Swiss-Prot;Acc:P15036]	0	NA
ENSG00000157617	C2CD2	25966	NM_015500 ; NM_199050	4.588	2.665		21	43305219	43373999	q22.3	C2 domain-containing protein 2 Precursor [Source:UniProtKB/Swiss-Prot;Acc:Q9Y426]	1	NA
ENSG00000157654		445815 ; 11217	NM_007203 ; NM_147150	3.536	2.664		9	112542589	112934792	q31.3	A-kinase anchor protein 2 (AKAP-2)(Protein kinase A-anchoring protein 2)(PRKA2)(AKAP-KL) [Source:UniProtKB/Swiss-Prot;Acc:Q9Y2D5]	15251	NA	YES
ENSG00000158270	COLEC12	81035	NM_130386	4.998	2.987		18	319355	500729	p11.32	Collectin-12 (Collectin placenta protein 1)(hCL-P1)(CL-P1)(Nurse cell scavenger receptor 2)(Scavenger receptor with C-type lectin)(Scavenger receptor class A member 4) [Source:UniProtKB/Swiss-Prot;Acc:Q5KU26]	0	NA
ENSG00000159082	SYNJ1	8867	NM_003895 ; NM_001160306 ; NM_001160302 ; NM_203446	5.022	3.25		21	33997269	34100359	q22.11	Synaptojanin-1 (EC 3.1.3.36)(Synaptic inositol-1,4,5-trisphosphate 5-phosphatase 1) [Source:UniProtKB/Swiss-Prot;Acc:O43426]	0	NA
ENSG00000159086	C21orf66	94104	NR_027873 ; NM_016631 ; NM_013329	5.033	2.858		21	34106210	34144169	q22.11	GC-rich sequence DNA-binding factor homolog [Source:UniProtKB/Swiss-Prot;Acc:Q9Y5B6]	0	NA
ENSG00000159110	IFNAR2	3455	NM_207585 ; NM_000874 ; NM_207584	4.353	3.151		21	34602206	34656082	q22.11	Interferon-alpha/beta receptor beta chain Precursor (Interferon alpha/beta receptor 2)(IFN-alpha-REC)(Type I interferon receptor)(IFN-R) [Source:UniProtKB/Swiss-Prot;Acc:P48551]	0	NA
ENSG00000159128	IFNGR2	3460	NM_005534	5.46	3.331		21	34757299	34851655	q22.11	Interferon-gamma receptor beta chain Precursor (Interferon-gamma receptor accessory factor 1)(AF-1)(Interferon-gamma transducer 1) [Source:UniProtKB/Swiss-Prot;Acc:P38484]	0	NA
ENSG00000159131	GART	2618	NM_001136005 ; NM_000819 ; NM_175085 ; NM_001136006	3.696	2.614		21	34870940	34915797	q22.11	Trifunctional purine biosynthetic protein adenosine-3 [Includes Phosphoribosylamine--glycine ligase(EC 6.3.4.13)(Glycinamide ribonucleotide synthetase)(GARS)(Phosphoribosylglycinamide synthetase);Phosphoribosylformylglycinamidine cyclo-ligase(EC 6.3.3.1)(Phosphoribosyl-aminoimidazole synthetase)(AIR synthase)(AIRS);Phosphoribosylglycinamide formyltransferase(EC 2.1.2.2)(5'-phosphoribosylglycinami…	0	NA
ENSG00000159140	SON	6651	NM_138927 ; NM_032195	4.148	3.071		21	34914924	34949812	q22.11	SON protein (SON3)(Negative regulatory element-binding protein)(NRE-binding protein)(DBP-5)(Bax antagonist selected in saccharomyces 1)(BASS1) [Source:UniProtKB/Swiss-Prot;Acc:P18583]	0	NA
ENSG00000159147	DONSON	29980	NM_017613	6.016	3.297		21	34947783	34961014	q22.11	Protein downstream neighbor of Son (B17) [Source:UniProtKB/Swiss-Prot;Acc:Q9NYP3]	0	NA
ENSG00000159200	RCAN1	1827	NM_203417 ; NM_004414 ; NM_203418	6.157	2.754		21	35885440	35987441	q22.12	Calcipressin-1 (Regulator of calcineurin 1)(Down syndrome critical region protein 1)(Myocyte-enriched calcineurin-interacting protein 1)(MCIP1)(Adapt78) [Source:UniProtKB/Swiss-Prot;Acc:P53805]	1	NA
ENSG00000159228	CBR1	873	NM_001757	5.959	2.88		21	37442239	37445464	q22.12	Carbonyl reductase [NADPH] 1 (EC 1.1.1.184)(NADPH-dependent carbonyl reductase 1)(Prostaglandin-E(2) 9-reductase)(EC 1.1.1.189)(Prostaglandin 9-ketoreductase)(15-hydroxyprostaglandin dehydrogenase [NADP+])(EC 1.1.1.197) [Source:UniProtKB/Swiss-Prot;Acc:P16152]	1	NA
ENSG00000159231	CBR3	874	NM_001236	5.939	2.871		21	37507210	37518864	q22.12	Carbonyl reductase [NADPH] 3 (EC 1.1.1.184)(NADPH-dependent carbonyl reductase 3) [Source:UniProtKB/Swiss-Prot;Acc:O75828]	5	NA	YES
ENSG00000159256	MORC3	23515	NM_015358	6.118	3.238		21	37692487	37748944	q22.12	MORC family CW-type zinc finger protein 3 (Zinc finger CW-type coiled-coil domain protein 3) [Source:UniProtKB/Swiss-Prot;Acc:Q14149]	1	NA
ENSG00000159267	HLCS	3141	NM_000411	3.34	2.453		21	38123493	38362536	q22.13	Biotin--protein ligase (EC 6.3.4.-)(Biotin apo-protein ligase) [Includes Biotin--[methylmalonyl-CoA-carboxytransferase] ligase(EC 6.3.4.9);Biotin--[propionyl-CoA-carboxylase [ATP-hydrolyzing]] ligase(EC 6.3.4.10)(Holocarboxylase synthetase)(HCS);Biotin--[methylcrotonoyl-CoA-carboxylase] ligase(EC 6.3.4.11);Biotin--[acetyl-CoA-carboxylase] ligase(EC 6.3.4.15)] [Source:UniProtKB/Swiss-Prot;Acc:P507…	2	NA	YES
ENSG00000160200	CBS	875	NM_000071	4.809	2.534		21	44473301	44497053	q22.3	Cystathionine beta-synthase (EC 4.2.1.22)(Serine sulfhydrase)(Beta-thionase) [Source:UniProtKB/Swiss-Prot;Acc:P35520]	0	NA
ENSG00000160201	U2AF1	7307	NM_006758 ; NM_001025203 ; NM_001025204	3.812	2.884		21	44513066	44527697	q22.3	Splicing factor U2AF 35 kDa subunit (U2 auxiliary factor 35 kDa subunit)(U2 snRNP auxiliary factor small subunit) [Source:UniProtKB/Swiss-Prot;Acc:Q01081]	0	NA
ENSG00000160208	RRP1B	23076	NM_015056	3.561	3.067	YES	21	45079429	45115960	q22.3	Ribosomal RNA processing protein 1 homolog B (RRP1-like protein B) [Source:UniProtKB/Swiss-Prot;Acc:Q14684]	0	NA
ENSG00000160209	PDXK	8566	NM_003681	5.907	3.234		21	45138975	45194151	q22.3	Pyridoxal kinase (EC 2.7.1.35)(Pyridoxine kinase) [Source:UniProtKB/Swiss-Prot;Acc:O00764]	4	NA	YES
ENSG00000160213	CSTB	1476	NM_000100	4.817	2.865		21	45192393	45196326	q22.3	Cystatin-B (Stefin-B)(Liver thiol proteinase inhibitor)(CPI-B) [Source:UniProtKB/Swiss-Prot;Acc:P04080]	3	NA	YES
ENSG00000160216	AGPAT3	56894	NM_020132 ; NM_001037553	3.368	2.304		21	45285067	45406417	q22.3	1-acyl-sn-glycerol-3-phosphate acyltransferase gamma (EC 2.3.1.51)(1-acylglycerol-3-phosphate O-acyltransferase 3)(1-AGP acyltransferase 3)(1-AGPAT 3)(Lysophosphatidic acid acyltransferase gamma)(LPAAT-gamma) [Source:UniProtKB/Swiss-Prot;Acc:Q9NRZ7]	2	NA	YES
ENSG00000160221	C21orf33	8209	NM_198155 ; NM_004649	4.632	2.94		21	45553487	45565605	q22.3	ES1 protein homolog, mitochondrial Precursor (Protein KNP-I)(Protein GT335) [Source:UniProtKB/Swiss-Prot;Acc:P30042]	1	NA
ENSG00000160285	LSS	4047	NM_001001438 ; NM_002340 ; NM_001145437 ; NM_001145436	6.911	3.142		21	47608360	47648738	q22.3	Lanosterol synthase (EC 5.4.99.7)(Oxidosqualene--lanosterol cyclase)(OSC)(2,3-epoxysqualene--lanosterol cyclase) [Source:UniProtKB/Swiss-Prot;Acc:P48449]	1	NA
ENSG00000160294	MCM3AP	8888	NM_003906	3.311	2.603		21	47655047	47706211	q22.3	80 kDa MCM3-associated protein (Protein GANP) [Source:UniProtKB/Swiss-Prot;Acc:O60318]	3	NA	?
ENSG00000160307	S100B	6285	NM_006272	4.225	1.885		21	48018875	48025121	q22.3	Protein S100-B (S100 calcium-binding protein B)(S-100 protein subunit beta)(S-100 protein beta chain) [Source:UniProtKB/Swiss-Prot;Acc:P04271]	2	NA	YES
ENSG00000160310	PRMT2	3275	NM_001535 ; NM_206962	5.209	3.235		21	48055079	48085036	q22.3	Protein arginine N-methyltransferase 2 (EC 2.1.1.-) [Source:UniProtKB/Swiss-Prot;Acc:P55345]	4	NA	YES
ENSG00000162407	PPAP2B	8613	NM_177414 ; NM_003713	4.549	2.728		1	56960419	57110974	p32.2	Lipid phosphate phosphohydrolase 3 (EC 3.1.3.4)(Phosphatidic acid phosphatase 2b)(PAP2-beta)(PAP-2b)(PAP2b)(Phosphatidate phosphohydrolase type 2b)(Vascular endothelial growth factor and type I collagen-inducible protein)(VCIP) [Source:UniProtKB/Swiss-Prot;Acc:O14495]	0	NA
ENSG00000162616	DNAJB4	11080	NM_007034	3.448	2.701		1	78444859	78483648	p31.1	DnaJ homolog subfamily B member 4 (Heat shock 40 kDa protein 1 homolog)(Heat shock protein 40 homolog)(HSP40 homolog)(Human liver DnaJ-like protein) [Source:UniProtKB/Swiss-Prot;Acc:Q9UDY4]	0	NA
ENSG00000162692	VCAM1	7412	NM_001078 ; NM_080682	5.297	2.031		1	101185305	101204601	p21.2	Vascular cell adhesion protein 1 Precursor (V-CAM 1)(INCAM-100)(CD106 antigen) [Source:UniProtKB/Swiss-Prot;Acc:P19320]	0	NA
ENSG00000163017	ACTG2	72	NM_001615	4.735	1.942		2	74119390	74146992	p13.1	Actin, gamma-enteric smooth muscle (Smooth muscle gamma-actin)(Gamma-2-actin)(Alpha-actin-3) [Source:UniProtKB/Swiss-Prot;Acc:P63267]	0	NA
ENSG00000163453	IGFBP7	3490	NM_001553	3.544	2.817		4	57896939	57976551	q12	Insulin-like growth factor-binding protein 7 Precursor (IGF-binding protein 7)(IGFBP-7)(IBP-7)(MAC25 protein)(Prostacyclin-stimulating factor)(PGI2-stimulating factor)(IGFBP-rP1)(Tumor-derived adhesion factor)(TAF) [Source:UniProtKB/Swiss-Prot;Acc:Q16270]	0	NA
ENSG00000163754	GYG1	2992	NM_004130	3.424	2.28		3	148709128	148745419	q24	Glycogenin-1 (EC 2.4.1.186) [Source:UniProtKB/Swiss-Prot;Acc:P46976]	0	NA
ENSG00000164106	SCRG1	11341	NM_007281	4.492	2.312		4	174309300	174320617	q34.1	Scrapie-responsive protein 1 Precursor (ScRG-1) [Source:UniProtKB/Swiss-Prot;Acc:O75711]	0	NA
ENSG00000164692	COL1A2	1278	NM_000089	4.74	2.111		7	94023873	94060544	q21.3	Collagen alpha-2(I) chain Precursor (Alpha-2 type I collagen) [Source:UniProtKB/Swiss-Prot;Acc:P08123]	0	NA
ENSG00000164930	FZD6	8323	NM_003506	3.488	2.381	YES	8	104311100	104345087	q22.3	Frizzled-6 Precursor (Fz-6)(hFz6) [Source:UniProtKB/Swiss-Prot;Acc:O60353]	0	NA
ENSG00000164951	PDP1	54704	NM_001161780 ; NM_001161779 ; NM_001161778 ; NM_018444 ; NM_001161781	3.355	2.171	YES	8	94929162	94938294	q22.1	[Pyruvate dehydrogenase [acetyl-transferring]]-phosphatase 1, mitochondrial Precursor (PDP 1)(EC 3.1.3.43)(Pyruvate dehydrogenase phosphatase, catalytic subunit 1)(PDPC 1)(Protein phosphatase 2C) [Source:UniProtKB/Swiss-Prot;Acc:Q9P0J1]	0	NA
ENSG00000165030	NFIL3	4783	NM_005384	3.437	2.715		9	94171327	94186144	q22.31	Nuclear factor interleukin-3-regulated protein (E4 promoter binding-protein 4)(Interleukin-3 promoter transcriptional activator)(Transcriptional activator NF-IL3A)(Interleukin-3 binding-protein 1) [Source:UniProtKB/Swiss-Prot;Acc:Q16649]	0	NA
ENSG00000165175	MID1IP1	58526	NM_021242 ; NM_001098790 ; NM_001098791	3.307	2.481		X	38660685	38665790	p11.4	Mid1-interacting protein 1 (Gastrulation-specific G12-like protein)(Mid1-interacting G12-like protein)(Protein STRAIT11499) [Source:UniProtKB/Swiss-Prot;Acc:Q9NPA3]	0	NA
ENSG00000165996	PTPLA	9200	NM_014241	3.474	1.953	YES	10	17631958	17659376	p12.33	Protein-tyrosine phosphatase-like member A (Cementum attachment protein) [Source:UniProtKB/Swiss-Prot;Acc:B0YJ81]	0	NA
ENSG00000166147	FBN1	2200	NM_000138	3.886	1.794		15	48700505	48937918	q21.1	Fibrillin-1 Precursor [Source:UniProtKB/Swiss-Prot;Acc:P35555]	2	NA	YES
ENSG00000166922	SCG5	6447	NM_001144757 ; NM_003020	3.559	2.354		15	32933877	32989299	q13.3	Neuroendocrine protein 7B2 Precursor (Secretory granule endocrine protein I)(Secretogranin-5)(Secretogranin V)(Pituitary polypeptide) [Contains N-terminal peptide;C-terminal peptide] [Source:UniProtKB/Swiss-Prot;Acc:P05408]	6	115	YES
ENSG00000166923	GREM1	26585	NM_013372	5.073	1.486		15	33010175	33026870	q13.3	Gremlin-1 Precursor (Cysteine knot superfamily 1, BMP antagonist 1)(Increased in high glucose protein 2)(IHG-2)(Down-regulated in Mos-transformed cells protein)(DAN domain family member 2)(Cell proliferation-inducing gene 2 protein) [Source:UniProtKB/Swiss-Prot;Acc:O60565]	3	NA	YES
ENSG00000168209	DDIT4	54541	NM_019058	4.923	2.671		10	74033678	74035794	q22.1	DNA-damage-inducible transcript 4 protein (Protein regulated in development and DNA damage response 1)(REDD-1)(HIF-1 responsive protein RTP801) [Source:UniProtKB/Swiss-Prot;Acc:Q9NX09]	0	NA
ENSG00000171223	JUNB	3726	NM_002229	3.405	2.354	YES	19	12902310	12904124	p13.2	Transcription factor jun-B [Source:UniProtKB/Swiss-Prot;Acc:P17275]	1	NA
ENSG00000171951	SCG2	7857	NM_003469	5.857	2.569		2	224461658	224467221	q36.1	Secretogranin-2 Precursor (Secretogranin II)(SgII)(Chromogranin-C) [Contains Secretoneurin(SN)] [Source:UniProtKB/Swiss-Prot;Acc:P13521]	0	NA
ENSG00000172201	ID4	3400	NM_001546	4.706	2.536		6	19837617	19840915	p22.3	DNA-binding protein inhibitor ID-4 (Inhibitor of DNA binding 4) [Source:UniProtKB/Swiss-Prot;Acc:P47928]	1	NA
ENSG00000172331	BPGM	669	NM_001724 ; NM_199186	4.063	2.679		7	134331560	134364565	q33	Bisphosphoglycerate mutase (BPGM)(EC 5.4.2.4)(2,3-bisphosphoglycerate mutase, erythrocyte)(2,3-bisphosphoglycerate synthase)(EC 5.4.2.1)(EC 3.1.3.13)(BPG-dependent PGAM) [Source:UniProtKB/Swiss-Prot;Acc:P07738]	0	NA
ENSG00000173272	FAM128A	653784	NM_001085365	3.48	2.85		2	132222473	132250316	q21.1	Protein FAM128A [Source:UniProtKB/Swiss-Prot;Acc:Q6P582]	6	319	YES
ENSG00000175040	CHST2	9435	NM_004267	4.214	2.695		3	142838173	142841800	q24	Carbohydrate sulfotransferase 2 (EC 2.8.2.-)(N-acetylglucosamine 6-O-sulfotransferase 1)(GlcNAc6ST-1)(Gn6ST)(Galactose/N-acetylglucosamine/N-acetylglucosamine 6-O-sulfotransferase 2)(GST-2) [Source:UniProtKB/Swiss-Prot;Acc:Q9Y4C5]	1	366	YES
ENSG00000176105	YES1	7525	NM_005433	3.607	2.434		18	721588	812327	p11.32	Proto-oncogene tyrosine-protein kinase Yes (EC 2.7.10.2)(p61-Yes)(c-Yes) [Source:UniProtKB/Swiss-Prot;Acc:P07947]	1	NA
ENSG00000176890	TYMS	7298	NM_001071	3.696	2.57		18	657604	673578	p11.32	Thymidylate synthase (TSase)(TS)(EC 2.1.1.45) [Source:UniProtKB/Swiss-Prot;Acc:P04818]	1	NA
ENSG00000178695	KCTD12	115207	NM_138444	5.344	2.373		13	77454312	77460540	q22.3	BTB/POZ domain-containing protein KCTD12 (Pfetin)(Predominantly fetal expressed T1 domain) [Source:UniProtKB/Swiss-Prot;Acc:Q96CX2]	0	NA
ENSG00000178878	APOLD1	81575	NM_001130415 ; NM_030817	4.053	2.341		12	12878865	12944400	p13.1	Apolipoprotein L domain-containing protein 1 (Vascular early response gene protein) [Source:UniProtKB/Swiss-Prot;Acc:Q96LR9]	1	NA
ENSG00000180530	NRIP1	8204	NM_003489	4.013	2.888		21	16333556	16437321	q21.1	Nuclear receptor-interacting protein 1 (Nuclear factor RIP140)(Receptor-interacting protein 140) [Source:UniProtKB/Swiss-Prot;Acc:P48552]	1	NA
ENSG00000181458	TMEM45A	55076	NM_018004	4.789	2.182		3	100211463	100296288	q12.2	Transmembrane protein 45A (DNA polymerase-transactivated protein 4)(Dermal papilla-derived protein 7) [Source:UniProtKB/Swiss-Prot;Acc:Q9NWC5]	1	NA
ENSG00000181751	C5orf30	90355	NM_033211	4.082	2.232		5	102594403	102614361	q21.1	UPF0684 protein C5orf30 [Source:UniProtKB/Swiss-Prot;Acc:Q96GV9]	0	NA
ENSG00000182013	PNMAL1	55228	NM_001103149 ; NM_018215	3.323	2.665	YES	19	46969750	46974820	q13.32	PNMA-like protein 1 [Source:UniProtKB/Swiss-Prot;Acc:Q86V59]	0	NA
ENSG00000182093	WRB	7485	NM_004627 ; NM_001146218	5.431	3.187		21	40752170	40800454	q22.2	Tryptophan-rich protein (Congenital heart disease 5 protein) [Source:UniProtKB/Swiss-Prot;Acc:O00258]	0	NA
ENSG00000182240	BACE2	25825	NM_012105 ; NM_138991 ; NM_138992	6.975	2.694		21	42539728	42648524	q22.2	Beta-secretase 2 Precursor (EC 3.4.23.45)(Beta-site APP-cleaving enzyme 2)(Aspartyl protease 1)(Asp 1)(ASP1)(Membrane-associated aspartic protease 1)(Memapsin-1)(Aspartic-like protease 56 kDa)(Down region aspartic protease) [Source:UniProtKB/Swiss-Prot;Acc:Q9Y5Z0]	1	NA
ENSG00000182551	ADI1	55256	NM_018269	4.17	2.597		2	3501693	3523507	p25.3	1,2-dihydroxy-3-keto-5-methylthiopentene dioxygenase (EC 1.13.-.-)(Aci-reductone dioxygenase)(ARD)(Membrane-type 1 matrix metalloproteinase cytoplasmic tail-binding protein 1)(MTCBP-1)(Submergence-induced protein 2 homolog)(SIPL) [Source:UniProtKB/Swiss-Prot;Acc:Q9BV57]	0	NA
ENSG00000182670	TTC3L ; TTC3	7267	NM_003316 ; NM_001001894	6.398	3.375		21	38445526	38575413	q22.13	Tetratricopeptide repeat protein 3 (TPR repeat protein 3)(TPR repeat protein D)(RING finger protein 105)(Protein DCRR1) [Source:UniProtKB/Swiss-Prot;Acc:P53804]	0	NA
ENSG00000182871	COL18A1	80781	NM_030582 ; NM_130445 ; NM_130444	4.66	2.498		21	46825052	46933634	q22.3	Collagen alpha-1(XVIII) chain Precursor [Contains Endostatin] [Source:UniProtKB/Swiss-Prot;Acc:P39060]	6	NA	YES
ENSG00000183087	GAS6	2621 ; 732446	NM_000820 ; NM_001143945 ; NM_001143946	3.988	2.333		13	114523524	114567046	q34	Growth arrest-specific protein 6 Precursor (GAS-6)(AXL receptor tyrosine kinase ligand) [Source:UniProtKB/Swiss-Prot;Acc:Q14393]	0	NA
ENSG00000183255	PTTG1IP	754	NM_004339	5.278	2.764		21	46269500	46293752	q22.3	Pituitary tumor-transforming gene 1 protein-interacting protein Precursor (Pituitary tumor-transforming gene protein-binding factor)(PTTG-binding factor)(PBF) [Source:UniProtKB/Swiss-Prot;Acc:P53801]	1	NA
ENSG00000183527	PSMG1	8624	NM_003720 ; NM_203433	4.719	3.109		21	40546695	40555777	q22.2	Proteasome assembly chaperone 1 (PAC-1)(Down syndrome critical region protein 2)(Chromosome 21 leucine-rich protein)(C21-LRP) [Source:UniProtKB/Swiss-Prot;Acc:O95456]	0	NA
ENSG00000184787	UBE2G2	7327	NM_003343 ; NM_182688	4.23	3.044		21	46188955	46221934	q22.3	Ubiquitin-conjugating enzyme E2 G2 (EC 6.3.2.19)(Ubiquitin-protein ligase G2)(Ubiquitin carrier protein G2) [Source:UniProtKB/Swiss-Prot;Acc:P60604]	0	NA
ENSG00000184900	SUMO3	6612	NM_006936	6.739	3.38		21	46191374	46238694	q22.3	Small ubiquitin-related modifier 3 Precursor (SUMO-3)(Ubiquitin-like protein SMT3A)(SMT3 homolog 1)(SUMO-2) [Source:UniProtKB/Swiss-Prot;Acc:P55854]	0	NA
ENSG00000185022	MAFF	23764	NM_001161574 ; NM_001161572 ; NM_001161573 ; NM_012323 ; NM_152878	3.82	2.417		22	38597889	38612518	q13.1	Transcription factor MafF (V-maf musculoaponeurotic fibrosarcoma oncogene homolog F)(U-Maf) [Source:UniProtKB/Swiss-Prot;Acc:Q9ULX9]	1	NA
ENSG00000185808	PIGP	51227	NM_153682 ; NM_153681	7.851	3.11		21	38435146	38445470	q22.13	Phosphatidylinositol N-acetylglucosaminyltransferase subunit P (EC 2.4.1.198)(Phosphatidylinositol-glycan biosynthesis class P protein)(PIG-P)(Down syndrome critical region protein 5)(Down syndrome critical region protein C) [Source:UniProtKB/Swiss-Prot;Acc:P57054]	0	NA
ENSG00000185885	IFITM1	8519	NM_003641	5.735	2.732		11	311317	315271	p15.5	Interferon-induced transmembrane protein 1 (Interferon-inducible protein 9-27)(Interferon-induced protein 17)(Leu-13 antigen)(CD225 antigen) [Source:UniProtKB/Swiss-Prot;Acc:P13164]	0	NA
ENSG00000187608	ISG15	9636	NM_005101	3.578	2.503	YES	1	948803	949920	p36.33	Interferon-induced 17 kDa protein Precursor [Contains Ubiquitin cross-reactive protein(hUCRP)(Interferon-induced 15 kDa protein)] [Source:UniProtKB/Swiss-Prot;Acc:P05161]	3	NA	YES
ENSG00000188153	COL4A5	1287	NM_000495 ; NM_033380 ; NM_033381	3.469	2.518	YES	X	107683074	107940775	q22.3	Collagen alpha-5(IV) chain Precursor [Source:UniProtKB/Swiss-Prot;Acc:P29400]	0	NA
ENSG00000189067	LITAF	9516	NR_024320 ; NM_001136472 ; NM_004862 ; NM_001136473	4.39	2.529		16	11641582	11680806	p13.13	Lipopolysaccharide-induced tumor necrosis factor-alpha factor (LPS-induced TNF-alpha factor)(p53-induced gene 7 protein)(Small integral membrane protein of lysosome/late endosome) [Source:UniProtKB/Swiss-Prot;Acc:Q99732]	0	NA
ENSG00000197614	MFAP5	8076	NM_003480	3.487	1.975	YES	12	8798540	8815433	p13.31	Microfibrillar-associated protein 5 Precursor (MFAP-5)(Microfibril-associated glycoprotein 2)(MAGP-2)(MP25) [Source:UniProtKB/Swiss-Prot;Acc:Q13361]	0	NA
ENSG00000198862	RNF160	26046	NM_015565	5.504	2.923		21	30300466	30365270	q21.3	RING finger protein 160 (Zinc finger protein 294) [Source:UniProtKB/Swiss-Prot;Acc:O94822]	0	NA
ENSG00000204262	COL5A2	1290	NM_000393	3.838	2.481		2	189896622	190044605	q32.2	Collagen alpha-2(V) chain Precursor [Source:UniProtKB/Swiss-Prot;Acc:P05997]	0	NA
ENSG00000204388		3304 ; 3303	NM_005346	6.109	2.549		6	31795688	31798031	p21.33	Heat shock 70 kDa protein 1 (HSP70.1)(HSP70-1/HSP70-2) [Source:UniProtKB/Swiss-Prot;Acc:P08107]	15251	NA	YES
ENSG00000205726	ITSN1	6453	NM_003024 ; NM_001001132	5.564	3.126		21	35014706	35272165	q22.11	Intersectin-1 (SH3 domain-containing protein 1A)(SH3P17) [Source:UniProtKB/Swiss-Prot;Acc:Q15811]	0	NA
ENSG00000211455	STK38L	23012	NM_015000	4.222	2.357		12	27397076	27478888	p11.23	Serine/threonine-protein kinase 38-like (EC 2.7.11.1)(NDR2 protein kinase)(Nuclear Dbf2-related kinase 2) [Source:UniProtKB/Swiss-Prot;Acc:Q9Y2H1]	0	NA
ENSG00000213626	LBH	81606	NM_030915	3.338	2.598	YES	2	30454397	30546596	p23.1	Protein LBH (hLBH) [Source:UniProtKB/Swiss-Prot;Acc:Q53QV2]	3	335	YES
ENSG00000234745		3106	NM_005514	3.449	2.516	YES	6	31321649	31324989	p21.33	HLA class I histocompatibility antigen, B-7 alpha chain Precursor (MHC class I antigen B*7) [Source:UniProtKB/Swiss-Prot;Acc:P01889]	15251	NA

## Sheet: SuppTable9
Supplementary Table 9. DS genes derived from meta-analysis of mouse data.
Ensembl	HUGO	Entrez	Refseq	Score	Entropy	mouse_specificity	mouse_chromosome	mouse_chrom_start	mouse_chrom_end	chromosome_name	start_position	end_position	band	description
ENSG00000159140	SON	6651	NM_138927 ; NM_032195	11.772	4.171		16	91647751	91679466	21	34914924	34949812	q22.11	SON protein (SON3)(Negative regulatory element-binding protein)(NRE-binding protein)(DBP-5)(Bax antagonist selected in saccharomyces 1)(BASS1) [Source:UniProtKB/Swiss-Prot;Acc:P18583]
ENSG00000142192	APP	351	NM_201413 ; NM_001136129 ; NM_201414 ; NM_000484 ; NM_001136130	11.641	3.701		16	84954685	85173952	21	27252861	27543446	q21.3	Amyloid beta A4 protein Precursor (Alzheimer disease amyloid protein)(ABPP)(APPI)(APP)(PreA4)(Cerebral vascular amyloid peptide)(CVAP)(Protease nexin-II)(PN-II) [Contains Soluble APP-alpha(S-APP-alpha);Soluble APP-beta(S-APP-beta);C99;Beta-amyloid protein 42(Beta-APP42);Beta-amyloid protein 40(Beta-APP40);C83;P3(42);P3(40);Gamma-secretase C-terminal fragment 59(Gamma-CTF(59))(Amyloid intracellula…
ENSG00000159228	CBR1	873	NM_001757	11.559	4.12		16	93608154	93610582	21	37442239	37445464	q22.12	Carbonyl reductase [NADPH] 1 (EC 1.1.1.184)(NADPH-dependent carbonyl reductase 1)(Prostaglandin-E(2) 9-reductase)(EC 1.1.1.189)(Prostaglandin 9-ketoreductase)(15-hydroxyprostaglandin dehydrogenase [NADP+])(EC 1.1.1.197) [Source:UniProtKB/Swiss-Prot;Acc:P16152]
ENSG00000154734	ADAMTS1	9510	NM_006988	11.283	3.412		16	85794083	85803344	21	28208606	28217728	q21.3	A disintegrin and metalloproteinase with thrombospondin motifs 1 Precursor (ADAMTS-1)(ADAM-TS 1)(ADAM-TS1)(EC 3.4.24.-)(METH-1) [Source:UniProtKB/Swiss-Prot;Acc:Q9UHI8]
ENSG00000157540	DYRK1A	1859	NM_101395 ; NM_130436 ; NM_001396 ; NM_130438 ; NM_130437	11.106	3.891		16	94791617	94916674	21	38739236	38887680	q22.13	Dual specificity tyrosine-phosphorylation-regulated kinase 1A (EC 2.7.12.1)(Protein kinase minibrain homolog)(MNBH)(hMNB)(HP86)(Dual specificity YAK1-related kinase) [Source:UniProtKB/Swiss-Prot;Acc:Q13627]
ENSG00000159131	GART	2618	NM_001136005 ; NM_000819 ; NM_175085 ; NM_001136006	9.874	4.133		16	91621649	91647191	21	34870940	34915797	q22.11	Trifunctional purine biosynthetic protein adenosine-3 [Includes Phosphoribosylamine--glycine ligase(EC 6.3.4.13)(Glycinamide ribonucleotide synthetase)(GARS)(Phosphoribosylglycinamide synthetase);Phosphoribosylformylglycinamidine cyclo-ligase(EC 6.3.3.1)(Phosphoribosyl-aminoimidazole synthetase)(AIR synthase)(AIRS);Phosphoribosylglycinamide formyltransferase(EC 2.1.2.2)(5'-phosphoribosylglycinami…
ENSG00000183486	MX2	4600	NM_002463	9.58	3.338		NA	NA	NA	21	42733870	42781317	q22.3	Interferon-induced GTP-binding protein Mx2 (Myxovirus resistance protein 2)(Interferon-regulated resistance GTP-binding protein MxB)(p78-related protein) [Source:UniProtKB/Swiss-Prot;Acc:P20592]
ENSG00000159128	IFNGR2	3460	NM_005534	9.546	4.111		16	91547322	91565414	21	34757299	34851655	q22.11	Interferon-gamma receptor beta chain Precursor (Interferon-gamma receptor accessory factor 1)(AF-1)(Interferon-gamma transducer 1) [Source:UniProtKB/Swiss-Prot;Acc:P38484]
ENSG00000182670	TTC3L ; TTC3	7267	NM_003316 ; NM_001001894	9.239	3.915		16	94592225	94690829	21	38445526	38575413	q22.13	Tetratricopeptide repeat protein 3 (TPR repeat protein 3)(TPR repeat protein D)(RING finger protein 105)(Protein DCRR1) [Source:UniProtKB/Swiss-Prot;Acc:P53804]
ENSG00000142168	SOD1	6647	NM_000454	8.046	3.76		16	90221039	90226574	21	33031935	33041244	q22.11	Superoxide dismutase [Cu-Zn] (EC 1.15.1.1) [Source:UniProtKB/Swiss-Prot;Acc:P00441]
ENSG00000157601	MX1	4599	NM_001144925 ; NM_002462	7.736	2.946		16	97757688	97782507	21	42792231	42831141	q22.3	Interferon-induced GTP-binding protein Mx1 (Myxovirus resistance protein 1)(Interferon-regulated resistance GTP-binding protein MxA)(Interferon-induced protein p78)(IFI-78K) [Source:UniProtKB/Swiss-Prot;Acc:P20591]
ENSG00000156256	USP16	10600	NM_001001992 ; NM_006447 ; NM_001032410	7.683	3.503		16	87455224	87483756	21	30396950	30426809	q21.3	Ubiquitin carboxyl-terminal hydrolase 16 (EC 3.1.2.15)(Ubiquitin thioesterase 16)(Ubiquitin-specific-processing protease 16)(Deubiquitinating enzyme 16)(Ubiquitin-processing protease UBP-M) [Source:UniProtKB/Swiss-Prot;Acc:Q9Y5T5]
ENSG00000159197	KCNE2	9992	NM_172201	7.654	3.555		16	92292634	92298374	21	35736323	35743440	q22.11	Potassium voltage-gated channel subfamily E member 2 (Minimum potassium ion channel-related peptide 1)(Potassium channel subunit beta MiRP1)(MinK-related peptide 1) [Source:UniProtKB/Swiss-Prot;Acc:Q9Y6J6]
ENSG00000159267	HLCS	3141	NM_000411	7.424	3.666		16	94352018	94511893	21	38123493	38362536	q22.13	Biotin--protein ligase (EC 6.3.4.-)(Biotin apo-protein ligase) [Includes Biotin--[methylmalonyl-CoA-carboxytransferase] ligase(EC 6.3.4.9);Biotin--[propionyl-CoA-carboxylase [ATP-hydrolyzing]] ligase(EC 6.3.4.10)(Holocarboxylase synthetase)(HCS);Biotin--[methylcrotonoyl-CoA-carboxylase] ligase(EC 6.3.4.11);Biotin--[acetyl-CoA-carboxylase] ligase(EC 6.3.4.15)] [Source:UniProtKB/Swiss-Prot;Acc:P507…
ENSG00000157538	DSCR3	10311	NM_006052	7.416	3.86		16	94719401	94748041	21	38591910	38640262	q22.13	Down syndrome critical region protein 3 (Down syndrome critical region protein A) [Source:UniProtKB/Swiss-Prot;Acc:O14972]
ENSG00000157557	ETS2	2114	NM_005239	7.275	3.991		16	95924153	95942652	21	40177231	40196879	q22.2	Protein C-ets-2 [Source:UniProtKB/Swiss-Prot;Acc:P15036]
ENSG00000182240	BACE2	25825	NM_012105 ; NM_138991 ; NM_138992	7.182	3.574		16	97578384	97658706	21	42539728	42648524	q22.2	Beta-secretase 2 Precursor (EC 3.4.23.45)(Beta-site APP-cleaving enzyme 2)(Aspartyl protease 1)(Asp 1)(ASP1)(Membrane-associated aspartic protease 1)(Memapsin-1)(Aspartic-like protease 56 kDa)(Down region aspartic protease) [Source:UniProtKB/Swiss-Prot;Acc:Q9Y5Z0]
ENSG00000156261	CCT8	10694	NM_006585	7.126	3.937		16	87484121	87496085	21	30428126	30446118	q21.3	T-complex protein 1 subunit theta (TCP-1-theta)(CCT-theta)(Renal carcinoma antigen NY-REN-15) [Source:UniProtKB/Swiss-Prot;Acc:P50990]
ENSG00000154736	ADAMTS5	11096	NM_007038	6.931	3.685		16	85858415	85901370	21	28290231	28338832	q21.3	A disintegrin and metalloproteinase with thrombospondin motifs 5 Precursor (ADAMTS-5)(ADAM-TS 5)(ADAM-TS5)(EC 3.4.24.-)(Aggrecanase-2)(ADMP-2)(A disintegrin and metalloproteinase with thrombospondin motifs 11)(ADAMTS-11)(ADAM-TS 11) [Source:UniProtKB/Swiss-Prot;Acc:Q9UNA0]
ENSG00000159110	IFNAR2	3455	NM_207585 ; NM_000874 ; NM_207584	6.927	3.842		16	91373049	91405553	21	34602206	34656082	q22.11	Interferon-alpha/beta receptor beta chain Precursor (Interferon alpha/beta receptor 2)(IFN-alpha-REC)(Type I interferon receptor)(IFN-R) [Source:UniProtKB/Swiss-Prot;Acc:P48551]
ENSG00000154727	GABPA	2551	NM_002040	6.894	3.79		16	84835170	84864021	21	27106881	27144771	q21.3	GA-binding protein alpha chain (GABP subunit alpha)(Transcription factor E4TF1-60)(Nuclear respiratory factor 2 subunit alpha) [Source:UniProtKB/Swiss-Prot;Acc:Q06546]
ENSG00000159082	SYNJ1	8867	NM_003895 ; NM_001160306 ; NM_001160302 ; NM_203446	6.858	3.63		16	90936337	91011553	21	33997269	34100359	q22.11	Synaptojanin-1 (EC 3.1.3.36)(Synaptic inositol-1,4,5-trisphosphate 5-phosphatase 1) [Source:UniProtKB/Swiss-Prot;Acc:O43426]
ENSG00000159200	RCAN1	1827	NM_203417 ; NM_004414 ; NM_203418	6.563	2.177		16	92392200	92466370	21	35885440	35987441	q22.12	Calcipressin-1 (Regulator of calcineurin 1)(Down syndrome critical region protein 1)(Myocyte-enriched calcineurin-interacting protein 1)(MCIP1)(Adapt78) [Source:UniProtKB/Swiss-Prot;Acc:P53805]
ENSG00000159231	CBR3	874	NM_001236	6.246	3.033		16	93683460	93691231	21	37507210	37518864	q22.12	Carbonyl reductase [NADPH] 3 (EC 1.1.1.184)(NADPH-dependent carbonyl reductase 3) [Source:UniProtKB/Swiss-Prot;Acc:O75828]
ENSG00000156273	BACH1	571	NM_001186 ; NM_206866 ; NR_027655	5.966	3.566		16	87699199	87733591	21	30671192	31003071	q21.3	Transcription regulator protein BACH1 (BTB and CNC homolog 1)(HA2303) [Source:UniProtKB/Swiss-Prot;Acc:O14867]
ENSG00000159216	RUNX1	861	NM_001001890 ; NM_001754 ; NM_001122607	5.882	3.555		16	92602140	92826311	21	36160098	37357047	q22.12	Runt-related transcription factor 1 (Core-binding factor subunit alpha-2)(CBF-alpha-2)(Acute myeloid leukemia 1 protein)(Oncogene AML-1)(Polyomavirus enhancer-binding protein 2 alpha B subunit)(PEBP2-alpha B)(PEA2-alpha B)(SL3-3 enhancer factor 1 alpha B subunit)(SL3/AKV core-binding factor alpha B subunit) [Source:UniProtKB/Swiss-Prot;Acc:Q01196]
ENSG00000205758	CRYZL1	9946	NM_145858	5.666	3.387		16	91689587	91729047	21	34961647	35016232	q22.11	Quinone oxidoreductase-like protein 1 (EC 1.-.-.-)(QOH-1)(Zeta-crystallin homolog)(4P11) [Source:UniProtKB/Swiss-Prot;Acc:O95825]
ENSG00000183067	IGSF5	150084	NM_001080444	5.099	3.136		16	96583275	96747398	21	41117334	41174023	q22.2	Immunoglobulin superfamily member 5 (Junctional adhesion molecule 4) [Source:UniProtKB/Swiss-Prot;Acc:Q9NSI5]
ENSG00000159261	CLDN14	23562	NM_012130 ; NM_144492 ; NM_001146079 ; NM_001146078 ; NM_001146077	5.036	2.284		16	93919278	94009082	21	37832919	37948867	q22.13	Claudin-14 [Source:UniProtKB/Swiss-Prot;Acc:O95500]
ENSG00000118523	CTGF	1490	NM_001901	4.813	2.073		10	24315313	24318486	6	132269316	132272513	q23.2	Connective tissue growth factor Precursor (Hypertrophic chondrocyte-specific protein 24) [Source:UniProtKB/Swiss-Prot;Acc:P29279]
ENSG00000183036	PCP4	5121	NM_006198	4.807	2.895		NA	NA	NA	21	41239243	41301322	q22.2	Purkinje cell protein 4 (Brain-specific antigen PCP-4)(Brain-specific polypeptide PEP-19) [Source:UniProtKB/Swiss-Prot;Acc:P48539]
ENSG00000156284	CLDN8	9073	NM_199328	4.514	2.864		16	88561073	88563428	21	31586324	31588391	q22.11	Claudin-8 [Source:UniProtKB/Swiss-Prot;Acc:P56748]
ENSG00000160200	CBS	875	NM_000071	4.475	3.309		17	31749585	31774110	21	44473301	44497053	q22.3	Cystathionine beta-synthase (EC 4.2.1.22)(Serine sulfhydrase)(Beta-thionase) [Source:UniProtKB/Swiss-Prot;Acc:P35520]
ENSG00000159147	DONSON	29980	NM_017613	4.419	3.333		16	91679510	91689010	21	34947783	34961014	q22.11	Protein downstream neighbor of Son (B17) [Source:UniProtKB/Swiss-Prot;Acc:Q9NYP3]
ENSG00000183527	PSMG1	8624	NM_003720 ; NM_203433	4.184	2.314		16	96201561	96212524	21	40546695	40555777	q22.2	Proteasome assembly chaperone 1 (PAC-1)(Down syndrome critical region protein 2)(Chromosome 21 leucine-rich protein)(C21-LRP) [Source:UniProtKB/Swiss-Prot;Acc:O95456]
ENSG00000135821	GLUL	2752	NM_001033056 ; NM_001033044 ; NM_002065	4.155	2.67		1	155747074	155756824	1	182350839	182361341	q25.3	Glutamine synthetase (GS)(EC 6.3.1.2)(Glutamate--ammonia ligase) [Source:UniProtKB/Swiss-Prot;Acc:P15104]
ENSG00000184012	TMPRSS2	7113	NM_001135099 ; NM_005656	3.932	2.141		16	97786291	97832802	21	42836478	42903043	q22.3	Transmembrane protease, serine 2 Precursor (EC 3.4.21.-)(Serine protease 10) [Contains Transmembrane protease, serine 2 non-catalytic chain;Transmembrane protease, serine 2 catalytic chain] [Source:UniProtKB/Swiss-Prot;Acc:O15393]
ENSG00000157542	KCNJ6	3763	NM_002240	3.872	2.043		16	94970290	95219303	21	38996785	39288749	q22.13	G protein-activated inward rectifier potassium channel 2 (GIRK2)(Potassium channel, inwardly rectifying subfamily J member 6)(Inward rectifier K(+) channel Kir3.2)(KATP-2)(BIR1) [Source:UniProtKB/Swiss-Prot;Acc:P48051]
ENSG00000173276	ZNF295	49854	NM_020727 ; NM_001098402 ; NM_001098403	3.839	3.326		16	98168599	98183786	21	43406940	43430496	q22.3	Zinc finger protein 295 (Zinc finger and BTB domain-containing protein 21) [Source:UniProtKB/Swiss-Prot;Acc:Q9ULJ3]
ENSG00000084093	REST	5978	NM_005612	3.73	1.328		5	77694516	77715457	4	57774075	57802010	q12	RE1-silencing transcription factor (Neural-restrictive silencer factor)(X2 box repressor) [Source:UniProtKB/Swiss-Prot;Acc:Q13127]
ENSG00000149257	SERPINH1	871	NM_001235	3.664	2.217		7	106493946	106501624	11	75273170	75283844	q13.5	Serpin H1 Precursor (Collagen-binding protein)(Colligin)(47 kDa heat shock protein)(Rheumatoid arthritis-related antigen RA-A47)(Arsenic-transactivated protein 3)(AsTP3)(Cell proliferation-inducing gene 14 protein) [Source:UniProtKB/Swiss-Prot;Acc:P50454]
ENSG00000243927	MRPS6	64968	NM_032476	3.617	2.562		16	92058567	92112468	21	35445524	35515334	q22.11	28S ribosomal protein S6, mitochondrial (S6mt)(MRP-S6) [Source:UniProtKB/Swiss-Prot;Acc:P82932]
ENSG00000154719	MRPL39	54148	NM_017446 ; NM_080794	3.556	2.974		16	84717821	84735987	21	26957968	26979829	q21.3	39S ribosomal protein L39, mitochondrial (L39mt)(MRP-L39)(39S ribosomal protein L5, mitochondrial)(L5mt)(MRP-L5) [Source:UniProtKB/Swiss-Prot;Acc:Q9NYK5]
ENSG00000148180	GSN	2934	NM_000177 ; NM_198252 ; NM_001127667 ; NM_001127666 ; NM_001127662 ; NM_001127665 ; NM_001127664 ; NM_001127663	3.45	1.599		2	35111950	35163417	9	123970075	124095121	q33.2	Gelsolin Precursor (Actin-depolymerizing factor)(ADF)(Brevin)(AGEL) [Source:UniProtKB/Swiss-Prot;Acc:P06396]
ENSG00000163430	FSTL1	11167	NM_007085	3.449	2.073		16	37777141	37836602	3	120111140	120170100	q13.33	Follistatin-related protein 1 Precursor (Follistatin-like 1) [Source:UniProtKB/Swiss-Prot;Acc:Q12841]
ENSG00000142166	IFNAR1	3454	NM_000629	3.435	2.83		16	91485494	91507686	21	34696782	34732168	q22.11	Interferon-alpha/beta receptor alpha chain Precursor (IFN-alpha-REC) [Source:UniProtKB/Swiss-Prot;Acc:P17181]
ENSG00000182093	WRB	7485	NM_004627 ; NM_001146218	3.406	3.188		16	96367014	96378716	21	40752170	40800454	q22.2	Tryptophan-rich protein (Congenital heart disease 5 protein) [Source:UniProtKB/Swiss-Prot;Acc:O00258]
ENSG00000142188	TMEM50B	757	NM_006134	3.397	2.263		16	91574748	91597977	21	34804792	34853499	q22.11	Transmembrane protein 50B (HCV p7-trans-regulated protein 3) [Source:UniProtKB/Swiss-Prot;Acc:P56557]
ENSG00000124767	GLO1	2739	NM_006708	3.38	3.636		17	30729811	30749560	6	38643719	38670917	p21.2	Lactoylglutathione lyase (EC 4.4.1.5)(Methylglyoxalase)(Aldoketomutase)(Glyoxalase I)(Glx I)(Ketone-aldehyde mutase)(S-D-lactoylglutathione methylglyoxal lyase) [Source:UniProtKB/Swiss-Prot;Acc:Q04760]
ENSG00000167470	MIDN	90007	NM_177401	3.319	1.861	YES	10	79611035	79621112	19	1248552	1259139	p13.3	Midnolin (Midbrain nucleolar protein) [Source:UniProtKB/Swiss-Prot;Acc:Q504T8]
ENSG00000172893	DHCR7	1717	NM_001360	3.293	2.27		7	151009072	151034314	11	71145457	71159477	q13.4	7-dehydrocholesterol reductase (7-DHC reductase)(EC 1.3.1.21)(Sterol Delta(7)-reductase)(Putative sterol reductase SR-2) [Source:UniProtKB/Swiss-Prot;Acc:Q9UBM7]
ENSG00000176697	BDNF	627	NM_170731 ; NM_170734 ; NM_001143810 ; NM_001143808 ; NM_170735 ; NM_170733 ; NM_170732 ; NM_001709 ; NM_001143809 ; NM_001143815 ; NM_001143806 ; NM_001143812 ; NM_001143811 ; NM_001143814 ; NM_001143807 ; NM_001143813 ; NM_001143805 ; NM_001143816	3.263	1.693		2	109514857	109567204	11	27676440	27743605	p14.1	Brain-derived neurotrophic factor Precursor (BDNF)(Abrineurin) [Source:UniProtKB/Swiss-Prot;Acc:P23560]
ENSG00000173486	FKBP2	2286	NM_057092 ; NM_004470 ; NM_001135208	3.204	2.206		19	7052234	7054920	11	64008413	64011606	q13.1	FK506-binding protein 2 Precursor (EC 5.2.1.8)(Peptidyl-prolyl cis-trans isomerase)(PPIase)(Rotamase)(13 kDa FKBP)(FKBP-13) [Source:UniProtKB/Swiss-Prot;Acc:P26885]
ENSG00000183778	B3GALT5	10317	NM_006057 ; NM_033170 ; NM_033171 ; NM_033172 ; NM_033173	3.167	2.519		16	96457408	96541462	21	40928369	41034816	q22.2	Beta-1,3-galactosyltransferase 5 (Beta-1,3-GalTase 5)(Beta3Gal-T5)(b3Gal-T5)(EC 2.4.1.-)(Beta-3-Gx-T5)(UDP-galactose:beta-N-acetylglucosamine beta-1,3-galactosyltransferase 5)(UDP-Gal:beta-GlcNAc beta-1,3-galactosyltransferase 5) [Source:UniProtKB/Swiss-Prot;Acc:Q9Y2C3]
ENSG00000006210	CX3CL1	6376	NM_002996	3.056	1.591		8	97296080	97306327	16	57406375	57418960	q21	Fractalkine Precursor (C-X3-C motif chemokine 1)(Neurotactin)(CX3C membrane-anchored chemokine)(Small-inducible cytokine D1) [Contains Processed fractalkine] [Source:UniProtKB/Swiss-Prot;Acc:P78423]
ENSG00000159176	CSRP1	1465	NM_004078 ; NM_001144773	2.922	1.982		1	137616638	137648809	1	201452658	201478584	q32.1	Cysteine and glycine-rich protein 1 (Cysteine-rich protein 1)(CRP1)(CRP) [Source:UniProtKB/Swiss-Prot;Acc:P21291]
ENSG00000180509	KCNE1	3753	NM_001127670 ; NM_001127669 ; NM_000219 ; NM_001127668	2.864	1.892		16	92346246	92359713	21	35818988	35884573	q22.12	Potassium voltage-gated channel subfamily E member 1 (IKs producing slow voltage-gated potassium channel subunit beta Mink)(Minimal potassium channel)(Delayed rectifier potassium channel subunit IsK) [Source:UniProtKB/Swiss-Prot;Acc:P15382]
ENSG00000182698		389075	NM_001007089	2.838	1.457	YES	1	75268777	75274955	2	220192131	220197899	q35	Regulated endocrine-specific protein 18 Precursor [Contains Regulated endocrine-specific protein 18;Triskadecapeptide] [Source:UniProtKB/Swiss-Prot;Acc:Q5W5W9]
ENSG00000198743	SLC5A3	6526	NM_006933	2.801	2.768		16	92058567	92079645	21	35445870	35478559	q22.11	Sodium/myo-inositol cotransporter (Na(+)/myo-inositol cotransporter)(Solute carrier family 5 member 3) [Source:UniProtKB/Swiss-Prot;Acc:P53794]
ENSG00000139289	PHLDA1	22822	NM_007350	2.798	1.344		10	110943460	110945484	12	76419227	76425556	q21.2	Pleckstrin homology-like domain family A member 1 (T-cell death-associated gene 51 protein)(Apoptosis-associated nuclear protein)(Proline- and histidine-rich protein)(Proline- and glutamine-rich protein)(PQ-rich protein) [Source:UniProtKB/Swiss-Prot;Acc:Q8WV24]
ENSG00000060237	WNK1	65125	NM_018979	2.793	1.385		6	119874356	119987797	12	862089	1020618	p13.33	Serine/threonine-protein kinase WNK1 (EC 2.7.11.1)(Protein kinase with no lysine 1)(Protein kinase, lysine-deficient 1)(Kinase deficient protein)(Erythrocyte 65 kDa protein)(p65) [Source:UniProtKB/Swiss-Prot;Acc:Q9H4A3]
ENSG00000151491	EPS8	2059	NM_004447	2.785	1.445		6	137425766	137597806	12	15773076	15942510	p12.3	Epidermal growth factor receptor kinase substrate 8 [Source:UniProtKB/Swiss-Prot;Acc:Q12929]
ENSG00000074842	C19orf10	56005	NM_019107	2.776	2.149		17	56315971	56323343	19	4657566	4670415	p13.3	UPF0556 protein C19orf10 Precursor (Stromal cell-derived growth factor SF20)(Interleukin-25)(IL-25) [Source:UniProtKB/Swiss-Prot;Acc:Q969H8]
ENSG00000033627	ATP6V0A1	535	NM_001130020 ; NM_001130021 ; NM_005177	2.725	1.55	YES	11	100870769	100925033	17	40610862	40674596	q21.2	V-type proton ATPase 116 kDa subunit a isoform 1 (V-ATPase 116 kDa isoform a1)(Vacuolar proton translocating ATPase 116 kDa subunit a isoform 1)(Clathrin-coated vesicle/synaptic vesicle proton pump 116 kDa subunit)(Vacuolar proton pump subunit 1)(Vacuolar adenosine triphosphatase subunit Ac116) [Source:UniProtKB/Swiss-Prot;Acc:Q93050]
ENSG00000173473	SMARCC1	6599	NM_003074	2.713	1.57		9	110034541	110142682	3	47626762	47823596	p21.31	SWI/SNF complex subunit SMARCC1 (SWI/SNF-related matrix-associated actin-dependent regulator of chromatin subfamily C member 1)(SWI/SNF complex 155 kDa subunit)(BRG1-associated factor 155) [Source:UniProtKB/Swiss-Prot;Acc:Q92922]
ENSG00000138303	ASCC1	51008	NM_015947	2.7	1.917		10	59465593	59562734	10	73856278	73976046	q22.1	Activating signal cointegrator 1 complex subunit 1 (ASC-1 complex subunit p50)(Trip4 complex subunit p50) [Source:UniProtKB/Swiss-Prot;Acc:Q8N9N2]
ENSG00000145675	PIK3R1	5295	NM_181523 ; NM_181524 ; NM_181504	2.7	1.466		13	102450716	102538172	5	67522462	67597649	q13.1	Phosphatidylinositol 3-kinase regulatory subunit alpha (PI3-kinase p85 subunit alpha)(PtdIns-3-kinase p85-alpha)(PI3K) [Source:UniProtKB/Swiss-Prot;Acc:P27986]
ENSG00000031698	SARS	6301	NM_006513	2.684	2.084		3	108229493	108248066	1	109756540	109780791	p13.3	Seryl-tRNA synthetase, cytoplasmic (EC 6.1.1.11)(Seryl-tRNA(Ser/Sec) synthetase)(Serine--tRNA ligase)(SerRS) [Source:UniProtKB/Swiss-Prot;Acc:P49591]
ENSG00000159086	C21orf66	94104	NR_027873 ; NM_016631 ; NM_013329	2.675	2.164		16	91014282	91044788	21	34106210	34144169	q22.11	GC-rich sequence DNA-binding factor homolog [Source:UniProtKB/Swiss-Prot;Acc:Q9Y5B6]
ENSG00000049449	RCN1	5954	NM_002901	2.67	1.92	YES	2	105227086	105239378	11	32112477	32127271	p13	Reticulocalbin-1 Precursor [Source:UniProtKB/Swiss-Prot;Acc:Q15293]
ENSG00000198356	ASNA1	439	NM_004317	2.653	1.853		8	87541833	87549178	19	12848306	12859137	p13.2	Arsenical pump-driving ATPase (EC 3.6.3.16)(Arsenite-translocating ATPase)(Arsenical resistance ATPase)(Arsenite-transporting ATPase) [Source:UniProtKB/Swiss-Prot;Acc:O43681]
ENSG00000156299	TIAM1	7074	NM_003253	2.641	2.69		16	89787356	89974944	21	32361860	32932290	q22.11	T-lymphoma invasion and metastasis-inducing protein 1 (TIAM-1) [Source:UniProtKB/Swiss-Prot;Acc:Q13009]
ENSG00000116133	DHCR24	1718	NM_014762	2.632	2.238		4	106233643	106261718	1	55315306	55352891	p32.3	24-dehydrocholesterol reductase Precursor (EC 1.3.1.-)(3-beta-hydroxysterol delta-24-reductase)(Seladin-1)(Diminuto/dwarf1 homolog) [Source:UniProtKB/Swiss-Prot;Acc:Q15392]
ENSG00000116001	TIA1	7072	NM_022173 ; NM_022037	2.606	1.818		6	86354213	86383399	2	70436576	70475792	p13.3	Nucleolysin TIA-1 isoform p40 (p40-TIA-1)(RNA-binding protein TIA-1) [Contains Nucleolysin TIA-1 isoform p15(p15-TIA-1)] [Source:UniProtKB/Swiss-Prot;Acc:P31483]
ENSG00000140538	NTRK3	4916	NM_002530 ; NM_001012338 ; NM_001007156	2.567	1.759	YES	7	85337445	85722861	15	88402982	88799978	q25.3	NT-3 growth factor receptor Precursor (EC 2.7.10.1)(Neurotrophic tyrosine kinase receptor type 3)(TrkC tyrosine kinase)(GP145-TrkC)(Trk-C) [Source:UniProtKB/Swiss-Prot;Acc:Q16288]
ENSG00000198189	HSD17B11	51170	NM_016245	2.548	1.926		5	104418793	104450857	4	88257762	88312538	q22.1	Estradiol 17-beta-dehydrogenase 11 Precursor (EC 1.1.1.62)(17-beta-hydroxysteroid dehydrogenase 11)(17-beta-HSD 11)(17betaHSD11)(17bHSD11)(17-beta-HSD XI)(17betaHSDXI)(Dehydrogenase/reductase SDR family member 8)(Retinal short-chain dehydrogenase/reductase 2)(retSDR2)(Cutaneous T-cell lymphoma-associated antigen HD-CL-03)(CTCL tumor antigen HD-CL-03) [Source:UniProtKB/Swiss-Prot;Acc:Q8NBQ5]
ENSG00000113643	RARS	5917	NM_002887	2.545	1.898	YES	11	35621885	35648004	5	167913450	167946306	q34	Arginyl-tRNA synthetase, cytoplasmic (EC 6.1.1.19)(Arginine--tRNA ligase)(ArgRS) [Source:UniProtKB/Swiss-Prot;Acc:P54136]
ENSG00000205726	ITSN1	6453	NM_003024 ; NM_001001132	2.531	2.387		16	91729526	91920842	21	35014706	35272165	q22.11	Intersectin-1 (SH3 domain-containing protein 1A)(SH3P17) [Source:UniProtKB/Swiss-Prot;Acc:Q15811]
ENSG00000187498	COL4A1	1282	NM_001845	2.527	1.937		8	11198433	11312748	13	110801318	110959496	q34	Collagen alpha-1(IV) chain Precursor (Arresten) [Source:UniProtKB/Swiss-Prot;Acc:P02462]
ENSG00000196704	AMZ2	51321	NM_001033572 ; NM_001033571 ; NM_001033570 ; NM_001033569 ; NM_016627 ; NM_001033574	2.519	2.101		11	109287260	109313117	17	66244145	66265039	q24.2	Archaemetzincin-2 (EC 3.-.-.-)(Archeobacterial metalloproteinase-like protein 2) [Source:UniProtKB/Swiss-Prot;Acc:Q86W34]
ENSG00000157005	SST	6750	NM_001048	2.504	0.808		16	23889670	23890930	3	187386694	187388187	q27.3	Somatostatin Precursor (Growth hormone release-inhibiting factor) [Contains Somatostatin-28;Somatostatin-14] [Source:UniProtKB/Swiss-Prot;Acc:P61278]
ENSG00000079432	CIC	23152	NM_015125	2.478	2.154	YES	7	26055865	26079161	19	42788817	42799949	q13.2	Protein capicua homolog [Source:UniProtKB/Swiss-Prot;Acc:Q96RK0]
ENSG00000141959	PFKL	5211	NM_002626 ; NR_024108	2.47	3.345		10	77450654	77472495	21	45719934	45747259	q22.3	6-phosphofructokinase, liver type (EC 2.7.1.11)(Phosphofructokinase 1)(Phosphohexokinase)(Phosphofructo-1-kinase isozyme B)(PFK-B) [Source:UniProtKB/Swiss-Prot;Acc:P17858]
ENSG00000100577	GSTZ1	2954	NM_145870 ; NM_145871 ; NM_001513	2.469	1.951		12	88488668	88505671	14	77787230	77797939	q24.3	Maleylacetoacetate isomerase (MAAI)(EC 5.2.1.2)(Glutathione S-transferase zeta 1)(EC 2.5.1.18)(GSTZ1-1) [Source:UniProtKB/Swiss-Prot;Acc:O43708]
ENSG00000065154	OAT	4942	NM_000274	2.456	2.07		7	139749162	139768029	10	126085876	126107505	q26.13	Ornithine aminotransferase, mitochondrial Precursor (EC 2.6.1.13)(Ornithine--oxo-acid aminotransferase) [Contains Ornithine aminotransferase, hepatic form;Ornithine aminotransferase, renal form] [Source:UniProtKB/Swiss-Prot;Acc:P04181]
ENSG00000081479	LRP2	4036	NM_004525	2.456	0.816	YES	2	69262392	69424124	2	169983619	170219195	q31.1	Low-density lipoprotein receptor-related protein 2 Precursor (Megalin)(Glycoprotein 330)(gp330) [Source:UniProtKB/Swiss-Prot;Acc:P98164]
ENSG00000135744	AGT	183	NM_000029	2.45	0.868		8	127080676	127093604	1	230838269	230850043	q42.2	Angiotensinogen Precursor (Serpin A8) [Contains Angiotensin-1(Angiotensin I)(Ang I);Angiotensin-2(Angiotensin II)(Ang II);Angiotensin-3(Angiotensin III)(Ang III)(Des-Asp[1]-angiotensin II)] [Source:UniProtKB/Swiss-Prot;Acc:P01019]
ENSG00000104267	CA2	760	NM_000067	2.448	1.775		3	14886691	14900769	8	86376131	86393721	q21.2	Carbonic anhydrase 2 (EC 4.2.1.1)(Carbonic anhydrase II)(CA-II)(Carbonate dehydratase II)(Carbonic anhydrase C)(CAC) [Source:UniProtKB/Swiss-Prot;Acc:P00918]
ENSG00000186868	MAPT	4137	NM_001123066 ; NM_016835 ; NM_005910 ; NM_001123067 ; NM_016834 ; NM_016841	2.402	0.88	YES	11	104092812	104190492	17	43971750	44105700	q21.31	Microtubule-associated protein tau (Neurofibrillary tangle protein)(Paired helical filament-tau)(PHF-tau) [Source:UniProtKB/Swiss-Prot;Acc:P10636]
ENSG00000136897	MRPL50	54534	NM_019051	2.397	2.053	YES	4	49526839	49533956	9	104149915	104160896	q31.1	39S ribosomal protein L50, mitochondrial (L50mt)(MRP-L50) [Source:UniProtKB/Swiss-Prot;Acc:Q8N5N7]
ENSG00000138814	PPP3CA	5530	NM_000944 ; NM_001130691 ; NM_001130692	2.385	2.293		3	136333088	136598741	4	101944587	102268637	q24	Serine/threonine-protein phosphatase 2B catalytic subunit alpha isoform (EC 3.1.3.16)(Calmodulin-dependent calcineurin A subunit alpha isoform)(CAM-PRP catalytic subunit) [Source:UniProtKB/Swiss-Prot;Acc:Q08209]
ENSG00000033170	FUT8	2530	NM_004480 ; NM_178156 ; NM_178155 ; NM_178154 ; NM_178157	2.383	1.925		12	78340052	78577325	14	65877310	66210839	q23.3	Alpha-(1,6)-fucosyltransferase (alpha1-6FucT)(EC 2.4.1.68)(Glycoprotein 6-alpha-L-fucosyltransferase)(GDP-fucose--glycoprotein fucosyltransferase)(GDP-L-Fuc:N-acetyl-beta-D-glucosaminide alpha1,6-fucosyltransferase)(Fucosyltransferase 8) [Source:UniProtKB/Swiss-Prot;Acc:Q9BYC5]
ENSG00000055163	CYFIP2	26999	NM_001037333 ; NM_001037332 ; NM_014376	2.381	2.149	YES	11	46007360	46125852	5	156693091	156822606	q33.3	Cytoplasmic FMR1-interacting protein 2 (p53-inducible protein 121) [Source:UniProtKB/Swiss-Prot;Acc:Q96F07]
ENSG00000108830	RND2	8153	NM_005440	2.381	1.787	YES	11	101329652	101332624	17	41177258	41184057	q21.31	Rho-related GTP-binding protein RhoN Precursor (Rho family GTPase 2)(Rnd2)(Rho7) [Source:UniProtKB/Swiss-Prot;Acc:P52198]
ENSG00000153574	RPIA	22934	NM_144563	2.376	1.776		6	70715715	70742169	2	88991162	89050427	p11.2	Ribose-5-phosphate isomerase (EC 5.3.1.6)(Phosphoriboisomerase) [Source:UniProtKB/Swiss-Prot;Acc:P49247]
ENSG00000099194	SCD	6319	NM_005063	2.375	2.283	YES	19	44468945	44482043	10	102106877	102124591	q24.31	Acyl-CoA desaturase (EC 1.14.19.1)(Stearoyl-CoA desaturase)(Fatty acid desaturase)(Delta(9)-desaturase) [Source:UniProtKB/Swiss-Prot;Acc:O00767]
ENSG00000035141	FAM136A	84908	NM_032822	2.371	2.228	YES	6	86315718	86320051	2	70523107	70529222	p13.3	Protein FAM136A [Source:UniProtKB/Swiss-Prot;Acc:Q96C01]
ENSG00000232830		100287852		2.371	2.228	YES	6	86315718	86320051	3	101133072	101133477	q12.3
ENSG00000167792	NDUFV1	4723	NM_007103	2.361	2.312	YES	19	4007507	4012704	11	67374323	67380012	q13.2	NADH dehydrogenase [ubiquinone] flavoprotein 1, mitochondrial Precursor (EC 1.6.5.3)(EC 1.6.99.3)(NADH-ubiquinone oxidoreductase 51 kDa subunit)(Complex I-51kD)(CI-51kD)(NADH dehydrogenase flavoprotein 1) [Source:UniProtKB/Swiss-Prot;Acc:P49821]
ENSG00000162702	ZNF281	23528	NM_012482	2.358	2.134	YES	1	138521478	138526630	1	200375827	200379184	q32.1	Zinc finger protein 281 (Zinc finger DNA-binding protein 99)(Transcription factor ZBP-99)(GC-box-binding zinc finger protein 1) [Source:UniProtKB/Swiss-Prot;Acc:Q9Y2X9]
ENSG00000163479	SSR2	6746	NM_003145	2.347	2.272		3	88383580	88392341	1	155978839	155990758	q22	Translocon-associated protein subunit beta Precursor (TRAP-beta)(Signal sequence receptor subunit beta)(SSR-beta) [Source:UniProtKB/Swiss-Prot;Acc:P43308]
ENSG00000179588	ZFPM1	161882	NM_153813	2.344	2.049	YES	8	124806039	124861146	16	88519725	88601389	q24.2	Zinc finger protein ZFPM1 (Zinc finger protein multitype 1)(Friend of GATA protein 1)(Friend of GATA-1)(FOG-1) [Source:UniProtKB/Swiss-Prot;Acc:Q8IX07]
ENSG00000109861	CTSC	1075	NM_001814 ; NM_001114173 ; NM_148170	2.326	1.212		7	95426647	95458821	11	88026773	88070941	q14.2	Dipeptidyl-peptidase 1 Precursor (EC 3.4.14.1)(Dipeptidyl-peptidase I)(DPP-I)(DPPI)(Cathepsin C)(Cathepsin J)(Dipeptidyl transferase) [Contains Dipeptidyl-peptidase 1 exclusion domain chain(Dipeptidyl-peptidase I exclusion domain chain);Dipeptidyl-peptidase 1 heavy chain(Dipeptidyl-peptidase I heavy chain);Dipeptidyl-peptidase 1 light chain(Dipeptidyl-peptidase I light chain)] [Source:UniProtKB/S…
ENSG00000100234	TIMP3	7078	NM_000362	2.321	1.874		10	85763157	85812250	22	33197687	33259030	q12.3	Metalloproteinase inhibitor 3 Precursor (Tissue inhibitor of metalloproteinases 3)(TIMP-3)(Protein MIG-5) [Source:UniProtKB/Swiss-Prot;Acc:P35625]
ENSG00000148943	LIN7C	55327	NM_018362	2.318	1.696		2	109731017	109738336	11	27516124	27528303	p14.1	Lin-7 homolog C (Lin-7C)(Mammalian lin-seven protein 3)(MALS-3)(Vertebrate lin-7 homolog 3)(Veli-3 protein) [Source:UniProtKB/Swiss-Prot;Acc:Q9NUP9]
ENSG00000205358	MT1H	4496	NM_005951	2.301	2.129	YES	8	96696684	96697462	16	56703726	56705041	q13	Metallothionein-1H (MT-1H)(Metallothionein-IH)(MT-IH)(Metallothionein-0)(MT-0) [Source:UniProtKB/Swiss-Prot;Acc:P80294]
ENSG00000167244	IGF2	3481	NM_001007139 ; NM_000612 ; NM_001127598 ; NR_003512	2.293	1.958	YES	7	149836673	149852721	11	2150342	2170833	p15.5	Insulin-like growth factor II Precursor (IGF-II)(Somatomedin-A) [Contains Insulin-like growth factor II Ala-25 Del;Preptin] [Source:UniProtKB/Swiss-Prot;Acc:P01344]
